# Supplementary material for: A reverse genetic approach identifies an ancestral frameshift mutation in RP1 causing recessive progressive retinal degeneration in European cattle breeds
Source: Genet Sel Evol. 2016 Aug 10;48:56. doi: 10.1186/s12711-016-0232-y (PMC4980790; doi:10.1186/s12711-016-0232-y)
Supplement: Supplementary file 1 — 10.1186/s12711-016-0232-y Details on animals used in the phenotypic characterization of the RP1 frameshift. This table provides details on the animals used for each analysis in this study. AAN: Aberdeen-Angus, BBB: Belgian Blue, BBR: Beef Booster Composite, CHA: Charolais, GVH: Gelbvieh, HOL: Holstein, NOR: Normande, NOR*HOL: Normande*Holstein crossbred RAN: Red Angus, RDP: Maine-Anjou. [file 12711_2016_232_MOESM1_ESM.xlsx]

## Sheet: Table S1
Experiment	Number of animals	Genotype	Breed	Age in years at time of examination	Phenotype
Genotyping animals with progressive loss of vision for the RP1 frameshift mutation	28		NOR		Progressive loss of vision	Animals reported to the French National Observatory for genetic Abnormalities in Bovine (ONAB)
Ocular examination	4	Fs/Fs	NOR	1 to 5.5		INRA experimental farm of le PIN
	9	Wt/Fs	4 NOR; 5HOLxNOR	5 to 9
	10	Wt/Wt	6 NOR; 4HOLxNOR	1 to 9
Electroretinogram	1	Fs/Fs	NOR	5.5		INRA experimental farm of le PIN
	1	Wt/Wt	NOR	5.5
Histological analysis	2	Fs/Fs	NOR	8		Private french farms
	1	Wt/Fs	NOR	6
	1	Wt/Wt	HOL	8
Accross Breed Identical by descent analysis	3	Fs/Fs	2 NOR; 1 RAN			1000 bull genome
	35	Wt/Fs	11 HOL; 10 NOR; 5 AAN; 3 CHA; 2 RAN; 2 RDP; 1 BBB; 1 BBR; 1 GVH
	38	Wt/Wt	11 HOL; 11 NOR; 5 AAN; 3 CHA; 3 RAN; 2 RDP; 1 BBB; 1 BBR; 1 GVH
