# Supplementary material for: A reverse genetic approach identifies an ancestral frameshift mutation in RP1 causing recessive progressive retinal degeneration in European cattle breeds
Source: Genet Sel Evol. 2016 Aug 10;48:56. doi: 10.1186/s12711-016-0232-y (PMC4980790; doi:10.1186/s12711-016-0232-y)
Supplement: Supplementary file 2 — 10.1186/s12711-016-0232-y Details on non-rare putative deleterious variants selected in 15 breeds from the 1000 bull genomes run4 dataset. This file contains the list of the 2489 variants selected in this study. For each of them, we indicate: (i) the frequency in each breed, (ii) the functional consequence on the protein, and (iii) the genetic syndromes associated with mutations within the same gene in human (Online Mendelian Inheritance in Man, OMIM; http://www.omim.org) and mouse (Mammalian Phenotypes; http://www.informatics.jax.org). AAN: Aberdeen-Angus, BBR: Beef Booster Composite, BSW: Brown Swiss, CHA: Charolais, GVH: Gelbvieh, HER: Hereford, HOL: Holstein, JER: Jersey, LIM: Limousine, MON: Montbéliarde, NOR: Normande, RAN: Red Angus, RDCF: Finnish Red, RDCS: Swedish Red, and SIM: Simmental. [file 12711_2016_232_MOESM2_ESM.xlsx]

## Sheet: Table S2
CHR	POS	REF	ALT	QUAL	ENS	SO	GENE	Protein position	Amino acids	Run4	AAN	BBR	BSW	CHA	GVH	HER	HOL	JER	LIM	MON	NOR	RAN	RDCF	RDCS	SIM	Number of Breed	OMIM (Description)	OMIM (Accession #)	MP (Description)	MP (Accession #)
Chr1	1004445	A	G	999	ENSBTAG00000021997	splice_donor_variant	ITSN1	.	.	0.0069869	0	0	0	0.0125	0	0	0.0112179	0	0.0285714	0	0.104167	0	0	0	0	4	-	-	abnormal adrenal gland secretion|abnormal anterior commissure morphology|abnormal brain white matter morphology|abnormal cell morphology|abnormal corpus callosum morphology|abnormal hippocampal fimbria morphology|abnormal hippocampal fornix morphology|abnormal spatial learning|abnormal synaptic vesicle recycling|decreased anterior commissure size|decreased body size|decreased body weight|decrease…	MP:0001739|MP:0008225|MP:0008026|MP:0000358|MP:0000780|MP:0003005|MP:0003006|MP:0001463|MP:0004770|MP:0008226|MP:0001265|MP:0001262|MP:0000774|MP:0008770|MP:0009454|MP:0001405|MP:0003631|MP:0001732|MP:0002083|MP:0011091
Chr1	1111267	T	C	999	ENSBTAG00000021997	missense_variant	ITSN1	45	E/G	0.0735552	0	0.0833333	0.059322	0	0.0555556	0.0147059	0.0580645	0.0737705	0	0.0714286	0.108696	0.0178571	0	0.0483871	0.182648	11	-	-	abnormal adrenal gland secretion|abnormal anterior commissure morphology|abnormal brain white matter morphology|abnormal cell morphology|abnormal corpus callosum morphology|abnormal hippocampal fimbria morphology|abnormal hippocampal fornix morphology|abnormal spatial learning|abnormal synaptic vesicle recycling|decreased anterior commissure size|decreased body size|decreased body weight|decrease…	MP:0001739|MP:0008225|MP:0008026|MP:0000358|MP:0000780|MP:0003005|MP:0003006|MP:0001463|MP:0004770|MP:0008226|MP:0001265|MP:0001262|MP:0000774|MP:0008770|MP:0009454|MP:0001405|MP:0003631|MP:0001732|MP:0002083|MP:0011091
Chr1	1254918	G	A	999	ENSBTAG00000008482	missense_variant	SON	1362	P/L	0.190789	0.0323741	0.0833333	0.0932203	0.075	0.180556	0.0147059	0.350962	0.0983607	0.0606061	0.214286	0.0434783	0.0357143	0	0.112903	0.248848	14	-	-	-	-
Chr1	1255345	A	C	999	ENSBTAG00000008482	missense_variant	SON	1220	L/V	0.00524934	0	0	0	0.0125	0	0	0	0	0.0735294	0	0	0	0	0	0.0114679	3	-	-	-	-
Chr1	1258941	G	A	999	ENSBTAG00000008482	missense_variant	SON	340	P/L	0.119737	0.238971	0.166667	0.29661	0.1	0.222222	0.0606061	0.0448718	0.0163934	0.171429	0.142857	0.0208333	0.285714	0.14	0.0645161	0.119266	15	-	-	-	-
Chr1	1376880	T	A	999	ENSBTAG00000012899	missense_variant	IFNGR2	290	T/S	0.0235765	0	0	0	0.142857	0	0.176471	0.00967742	0.0416667	0.0322581	0	0	0	0.02	0	0.0353774	7	IMMUNODEFICIENCY 28; IMD28	OMIM:614889	abnormal class switch recombination|abnormal cytotoxic T cell physiology|abnormal splenic cell ratio|abnormal T-helper 1 cell differentiation|abnormal T-helper 1 physiology|abnormal T-helper 2 physiology|decreased interferon-gamma secretion|decreased interleukin-4 secretion|decreased susceptibility to autoimmune diabetes|decreased susceptibility to type IV hypersensitivity reaction|decreased tumo…	MP:0004816|MP:0005078|MP:0008826|MP:0008088|MP:0005465|MP:0005466|MP:0008567|MP:0008700|MP:0004804|MP:0005616|MP:0008561|MP:0005376|MP:0005387|MP:0002412|MP:0005027|MP:0004031|MP:0004510|MP:0001868|MP:0001263
Chr1	2386374	G	A	999	ENSBTAG00000012412	missense_variant	URB1	103	E/K	0.275109	0.00714286	0.3125	0.440678	0.475	0.222222	0.397059	0.205128	0.0163934	0.279412	0.375	0.4375	0.0178571	0.36	0.145161	0.520548	15	-	-	-	-
Chr1	3972363	T	C	999	ENSBTAG00000034869	missense_variant	KRTAP11-1	58	C/R	0.189991	0.383212	0.145833	0.144068	0.297297	0.180556	0.181818	0.165584	0	0.2	0.214286	0.104167	0.285714	0.1	0.0645161	0.159624	14	-	-	-	-
Chr1	3972438	C	T	999	ENSBTAG00000034869	missense_variant	KRTAP11-1	83	R/W	0.0459364	0.104317	0.0208333	0	0.192308	0.0138889	0.136364	0.0353698	0	0.117647	0	0.0217391	0.0535714	0	0.016129	0.0118483	11	-	-	-	-
Chr1	4036111	A	G	999	ENSBTAG00000046804	missense_variant	KRTAP7-1	24	T/A	0.00656743	0.00359712	0	0	0	0	0	0.0129032	0	0	0	0.0869565	0	0	0	0.00228311	4	-	-	-	-
Chr1	4956018	A	T	999	ENSBTAG00000046384	missense_variant	KRTAP24-1	160	S/C	0.227432	0.194245	0.208333	0.0423729	0.2875	0.305556	0.558824	0.315113	0	0.314286	0.107143	0.0833333	0.357143	0.16	0.483871	0.141204	14	-	-	-	-
Chr1	5096249	G	GC	999	ENSBTAG00000039255	frameshift_variant	CLDN17	162	.	0.00353045	0	0	0.0677966	0	0	0	0	0	0	0	0	0	0	0	0	1	-	-	-	-
Chr1	6532740	G	C	999	ENSBTAG00000020121	missense_variant	RWDD2B	215	R/T	0.0342105	0.0035461	0.0625	0.00847458	0.025	0.0972222	0.0147059	0.00323625	0	0.0454545	0.357143	0	0.0178571	0	0	0.0799087	11	-	-	-	-
Chr1	6532829	T	C	999	ENSBTAG00000020121	missense_variant	RWDD2B	245	F/L	0.281332	0.507143	0.270833	0.0762712	0.1625	0.25	0.102941	0.233119	0.0983607	0.454545	0.160714	0.586957	0.589286	0.16	0.241935	0.317352	15	-	-	-	-
Chr1	6593411	C	T	999	ENSBTAG00000000201	missense_variant	LTN1	1618	T/I	0.0359334	0.0035461	0.0625	0.00847458	0.0375	0.111111	0.0147059	0.00322581	0	0.0454545	0.357143	0	0.0178571	0	0	0.0848624	11	-	-	abnormal motor capabilities/coordination/movement|abnormal motor coordination/ balance|abnormal muscle regeneration|abnormal neurite morphology|abnormal neuron morphology|abnormal neuron physiology|abnormal physical strength|astrocytosis|bradykinesia|decreased body size|decreased body weight|decreased grip strength|decreased skeletal muscle fiber size|embryonic lethality|impaired balance|impaired…	MP:0002066|MP:0001516|MP:0000750|MP:0008415|MP:0002882|MP:0004811|MP:0004262|MP:0003354|MP:0005156|MP:0001265|MP:0001262|MP:0010053|MP:0009400|MP:0008762|MP:0001525|MP:0001523|MP:0001513|MP:0000938|MP:0002269|MP:0003224|MP:0000753|MP:0009434|MP:0008489|MP:0008913
Chr1	8958950	T	C	999	ENSBTAG00000000706	splice_donor_variant	ADAMTS1	.	.	0.0441434	0.0571429	0.0208333	0.101695	0.1125	0.0416667	0.0147059	0	0	0.142857	0.0714286	0	0.0535714	0	0.0483871	0.0756881	11	-	-	abnormal adrenal medulla morphology|abnormal kidney corticomedullary boundary morphology|abnormal kidney morphology|abnormal ureter morphology|abnormal ureteropelvic junction morphology|absent kidney papilla|decreased body weight|decreased litter size|decreased mature ovarian follicle number|decreased ovulation rate|decreased total body fat amount|decreased urine chloride ion level|decreased urin…	MP:0008289|MP:0011376|MP:0002135|MP:0000534|MP:0011487|MP:0011303|MP:0001262|MP:0001935|MP:0002682|MP:0003355|MP:0010025|MP:0011460|MP:0005618|MP:0006317|MP:0011305|MP:0001123|MP:0003068|MP:0005376|MP:0000519|MP:0001729|MP:0003917|MP:0011423|MP:0011422|MP:0011565|MP:0011090|MP:0001762|MP:0011086|MP:0001923|MP:0003587|MP:0011491|MP:0009082
Chr1	18201874	C	A	999	ENSBTAG00000000597	missense_variant	TMPRSS15	967	T/K	0.00527704	0	0	0	0.0125	0	0	0.00165017	0	0.117647	0	0	0	0	0	0.00456621	4	ENTEROKINASE DEFICIENCY	OMIM:226200	increased energy expenditure|increased oxygen consumption	MP:0004889|MP:0005289
Chr1	18748117	AG	AGG	999	ENSBTAG00000001395	splice_acceptor_variant	C21orf91	.	.	0.0131694	0	0.0208333	0.0254237	0	0.0277778	0	0	0	0	0	0	0	0	0	0.0527523	4	-	-	-	-
Chr1	22292992	C	T	999	ENSBTAG00000012908	missense_variant	HSPA13	109	P/L	0.0253718	0	0.0208333	0.00847458	0.0125	0.138889	0	0.011254	0	0.0454545	0.0178571	0	0	0	0	0.0684932	8	-	-	-	-
Chr1	35013926	G	T	999	ENSBTAG00000009128	missense_variant	POU1F1	76	P/H	0.0371503	0.00714286	0	0	0.0125	0	0	0.125402	0	0	0	0	0	0.04	0.0322581	0	5	PITUITARY HORMONE DEFICIENCY COMBINED 1; CPHD1	OMIM:613038	abnormal adenohypophysis morphology|abnormal cerebellar foliation|abnormal cerebellar granule layer morphology|abnormal cerebellum development|abnormal cochlear outer hair cell morphology|abnormal dentate gyrus morphology|abnormal hair cell physiology|abnormal Hensen stripe morphology|abnormal hippocampus pyramidal cell layer|abnormal hippocampus pyramidal cell morphology|abnormal molar morpholog…	MP:0004163|MP:0000857|MP:0000886|MP:0000854|MP:0004399|MP:0000812|MP:0003879|MP:0013961|MP:0008284|MP:0009940|MP:0002689|MP:0004491|MP:0003825|MP:0004367|MP:0000048|MP:0003149|MP:0014091|MP:0013808|MP:0004413|MP:0004737|MP:0008333|MP:0008330|MP:0008365|MP:0004404|MP:0001967|MP:0005017|MP:0001265|MP:0005121|MP:0004411|MP:0005136|MP:0009971|MP:0005138|MP:0008338|MP:0002762|MP:0001661|MP:0013344|MP:…
Chr1	41870291	A	G	999	ENSBTAG00000001416	missense_variant	GABRR3	458	M/T	0.0174825	0.0531915	0.0416667	0	0	0	0	0	0	0.0454545	0	0	0.0178571	0.2	0.0322581	0.00456621	7	-	-	-	-
Chr1	41998634	GAAAAAAAA	GAAAAAAAAA	999	ENSBTAG00000047095	frameshift_variant	OR5AC2	229-231	.	0.464129	0.705674	0.645833	0.20339	0.375	0.444444	0.720588	0.616129	0.163934	0.176471	0.517857	0.630435	0.732143	0.5	0.274194	0.244292	15	-	-	-	-
Chr1	43758684	C	T	999	ENSBTAG00000013664	missense_variant	FILIP1L	466	R/H	0.0864629	0.0780142	0.0625	0.135593	0.1625	0.138889	0.132353	0.0512821	0	0	0	0.104167	0.107143	0.54	0.209677	0.0707763	12	-	-	-	-
Chr1	44148760	C	A	999	ENSBTAG00000013667	missense_variant	TMEM30C	233	N/K	0.0061296	0	0	0.00847458	0.0128205	0	0	0	0	0	0.160714	0	0	0	0	0.00688073	4	-	-	-	-
Chr1	44652737	T	A	999	ENSBTAG00000013806	stop_gained	EFHB	797	R/*	0.0231239	0.0035461	0.0208333	0	0	0	0	0.0801282	0	0	0	0	0	0	0	0.00228311	4	-	-	-	-
Chr1	46102596	A	G	999	ENSBTAG00000015662	missense_variant	IMPG2	1008	Y/H	0.00658472	0	0	0.0508475	0	0	0	0	0	0.0757576	0.0178571	0	0	0	0	0.00229358	4	MACULAR DYSTROPHY VITELLIFORM 5; VMD5 |RETINITIS PIGMENTOSA 56; RP56MACULOPATHY IMPG2-RELATED INCLUDED	OMIM:616152|OMIM:613581	-	-
Chr1	46393539	C	T	999	ENSBTAG00000013460	missense_variant	ZBTB11	262	C/Y	0.00657318	0	0	0	0.0128205	0	0	0	0	0.136364	0	0	0	0	0	0.0114679	3	-	-	-	-
Chr1	50531438	G	A	999	ENSBTAG00000000088	missense_variant	ALCAM	333	D/N	0.0118421	0.00357143	0.0208333	0.0932203	0.0125	0.0285714	0	0	0	0	0.0535714	0	0	0	0	0.0183486	7	-	-	abnormal motor neuron innervation pattern|abnormal photoreceptor outer segment morphology|abnormal retinal ganglion layer morphology|abnormal retina morphology	MP:0000940|MP:0003729|MP:0005241|MP:0001325
Chr1	50751493	T	C	999	ENSBTAG00000013057	missense_variant	CBLB	213	H/R	0.00174978	0	0.0208333	0	0	0	0	0	0	0	0	0	0	0.06	0	0	2	-	-	abnormal mast cell physiology|increased interleukin-2 secretion|increased interleukin-6 secretion|increased susceptibility to experimental autoimmune encephalomyelitis|increased T cell proliferation|increased tumor necrosis factor secretion	MP:0002423|MP:0008687|MP:0008705|MP:0004799|MP:0005348|MP:0008560
Chr1	53327346	C	T	999	ENSBTAG00000005787	missense_variant	IFT57	245	R/H	0.043345	0.0496454	0.0625	0	0.0125	0.0694444	0	0.0903226	0	0	0	0.0217391	0.142857	0.04	0.0645161	0.00228311	10	-	-	abnormal cranial flexure morphology|abnormal direction of embryo turning|abnormal direction of heart looping|abnormal left-right axis patterning|abnormal maxilla morphology|abnormal neural tube morphology|abnormal spinal cord morphology|absent embryonic cilia|absent floor plate|delayed embryo turning|embryonic growth retardation|embryonic lethality during organogenesis, incomplete penetrance|exen…	MP:0004203|MP:0004190|MP:0004252|MP:0001706|MP:0000455|MP:0002151|MP:0000955|MP:0004132|MP:0000926|MP:0004188|MP:0003984|MP:0011108|MP:0000914|MP:0004180|MP:0000928|MP:0006197|MP:0000929|MP:0001787|MP:0000562
Chr1	53520943	G	A	999	ENSBTAG00000018397	missense_variant	HHLA2	341	A/T	0.0852273	0.242857	0.145833	0.0423729	0.025	0.0694444	0	0.0961538	0	0.0151515	0.0535714	0	0.25	0.04	0.0806452	0.0388128	12	-	-	-	-
Chr1	53548131	C	T	999	ENSBTAG00000018399	missense_variant	MYH15	1605	C/Y	0.145415	0.271429	0.291667	0.059322	0.15	0.194444	0.0294118	0.134615	0.180328	0.0857143	0.0535714	0.229167	0.214286	0.08	0.16129	0.0756881	15	-	-	-	-
Chr1	53590488	G	A	999	ENSBTAG00000018399	missense_variant	MYH15	1152	L/F	0.342707	0.294326	0.354167	0.449153	0.4	0.333333	0.191176	0.263072	0.147541	0.585714	0.446429	0.304348	0.535714	0.4	0.241935	0.451613	15	-	-	-	-
Chr1	53636475	C	T	999	ENSBTAG00000018399	missense_variant	MYH15	514	G/D	0.215669	0.341912	0.104167	0.186441	0.075	0.0277778	0.308824	0.351613	0	0.0714286	0	0.347826	0.125	0.16	0.387097	0.101382	13	-	-	-	-
Chr1	53663651	G	A	999	ENSBTAG00000018399	stop_gained	MYH15	287	Q/*	0.00175747	0	0	0	0	0	0	0	0	0.0588235	0	0	0	0	0	0	1	-	-	-	-
Chr1	53673108	A	G	999	ENSBTAG00000018399	missense_variant	MYH15	99	F/S	0.0502622	0.00357143	0	0.186441	0.0375	0.180556	0	0	0	0.161765	0.0178571	0	0.0357143	0	0	0.137615	8	-	-	-	-
Chr1	57144840	A	T	69.5	ENSBTAG00000001209	missense_variant	PHLDB2	1200	Y/F	0.00307287	0	0.0208333	0	0	0	0	0	0	0.0606061	0	0	0	0	0	0.00462963	3	-	-	-	-
Chr1	58590529	C	T	999	ENSBTAG00000013937	stop_gained	SPICE1	778	W/*	0.0030541	0	0	0	0	0	0	0	0	0.1	0	0	0	0	0	0	1	-	-	-	-
Chr1	58606017	G	A	999	ENSBTAG00000013937	missense_variant	SPICE1	356	R/C	0.0187773	0	0	0.211864	0.0128205	0.0285714	0	0	0	0.0142857	0.0357143	0	0	0	0	0.0273973	6	-	-	-	-
Chr1	59026474	G	C	999	ENSBTAG00000004971	missense_variant	GRAMD1C	113	G/R	0.0534619	0.228571	0.104167	0	0	0.0277778	0	0.0488599	0	0	0	0	0.214286	0	0	0.00913242	6	-	-	-	-
Chr1	66600554	G	A	999	ENSBTAG00000001920	missense_variant	POLQ	1769	S/L	0.00218341	0	0	0	0.05	0	0	0	0	0	0	0	0	0	0	0	1	-	-	abnormal B cell physiology|abnormal somatic hypermutation frequency|chromosome breakage|decreased IgG1 level|decreased IgG level|decreased IgM level|decreased immunoglobulin level	MP:0002459|MP:0004815|MP:0004028|MP:0008495|MP:0001805|MP:0001806|MP:0002460
Chr1	66788878	C	T	999	ENSBTAG00000008862	missense_variant	GOLGB1	1978	E/K	0.0166521	0	0.0208333	0	0.05	0	0	0	0	0.0882353	0	0	0	0	0	0.0616438	4	-	-	-	-
Chr1	70031305	G	A	999	ENSBTAG00000021396	missense_variant	HEG1	1302	R/C	0.00393013	0.0141844	0	0	0	0	0	0.00160772	0	0	0	0	0.0714286	0	0	0	3	-	-	abnormal heart atrium morphology|abnormal heart development|abnormal lymphatic vessel endothelium morphology|abnormal lymph circulation|chylous ascites|embryonic lethality during organogenesis, incomplete penetrance|hemopericardium|lethality throughout fetal growth and development, incomplete penetrance|lung hemorrhage|lymphangiectasis|postnatal lethality, incomplete penetrance|ventricular septal…	MP:0003105|MP:0000267|MP:0010195|MP:0003659|MP:0012080|MP:0011108|MP:0005244|MP:0011109|MP:0001182|MP:0004038|MP:0011086|MP:0010402
Chr1	71040430	C	T	999	ENSBTAG00000001890	missense_variant	KIAA0226	695	R/C	0.00745614	0.00359712	0	0	0	0	0	0	0	0	0	0	0	0.26	0.016129	0	3	-	-	-	-
Chr1	71432092	G	A	999	ENSBTAG00000016979	stop_gained	PCYT1A	395	R/*	0.00918635	0.0142857	0	0	0	0	0.0147059	0.011254	0	0	0	0	0.0535714	0.06	0.016129	0	6	SPONDYLOMETAPHYSEAL DYSPLASIA WITH CONE-ROD DYSTROPHY; SMDCRD	OMIM:608940	abnormal immune cell physiology|abnormal lung saccule morphology|abnormal lung vasculature morphology|abnormal macrophage physiology|abnormal preimplantation embryo development|abnormal pulmonary alveolar sac morphology|abnormal pulmonary alveolus wall morphology|abnormal surfactant composition|abnormal surfactant secretion|abnormal type II pneumocyte morphology|absent blastocoele|atelectasis|cya…	MP:0001819|MP:0010825|MP:0004007|MP:0002451|MP:0009781|MP:0010902|MP:0010903|MP:0004781|MP:0004780|MP:0002275|MP:0002663|MP:0001177|MP:0001575|MP:0010890|MP:0010811|MP:0001730|MP:0011094|MP:0001728|MP:0005317|MP:0011087|MP:0011088|MP:0011018|MP:0010018|MP:0001954
Chr1	73504936	A	C	999	ENSBTAG00000008461	missense_variant	LSG1	537	K/N	0.00700525	0	0.0208333	0.101695	0	0	0.0441176	0	0	0	0	0	0	0	0	0	3	-	-	-	-
Chr1	74462877	C	T	999	ENSBTAG00000019514	missense_variant	OPA1	38	R/Q	0.0831874	0.0357143	0.0625	0.0847458	0.025	0.0555556	0	0.221154	0	0	0.0535714	0.0869565	0.0178571	0	0.0645161	0.0114679	11	OPTIC ATROPHY WITH OR WITHOUT DEAFNESS OPHTHALMOPLEGIA MYOPATHY ATAXIA AND NEUROPATHY; DOMINANT OPTIC ATROPHY PLUS SYNDROME; DOA+ |OPTIC ATROPHY 1; OPA1; OPTIC ATROPHY JUVENILE; KJER-TYPE OPTIC ATROPHY; OPTIC ATROPHY KJER TYPE; OAK	OMIM:125250|OMIM:165500	abnormal cell morphology|abnormal craniofacial morphology|abnormal embryo development|abnormal embryo turning|abnormal eye electrophysiology|abnormal forebrain development|abnormal frontonasal prominence morphology|abnormal mitochondrial crista morphology|abnormal mitochondrial physiology|abnormal mitochondrion morphology|abnormal optic nerve morphology|abnormal pancreatic beta cell morphology|ab…	MP:0000358|MP:0000428|MP:0001672|MP:0001700|MP:0005551|MP:0003232|MP:0009901|MP:0011635|MP:0006036|MP:0006035|MP:0001330|MP:0005217|MP:0003562|MP:0002884|MP:0010955|MP:0001413|MP:0006303|MP:0005221|MP:0001691|MP:0002090|MP:0010748|MP:0002727|MP:0001698|MP:0003059|MP:0005290|MP:0003339|MP:0011820|MP:0006309|MP:0011732|MP:0003213|MP:0010025|MP:0001785|MP:0003984|MP:0011092|MP:0011098|MP:0000914|MP:…
Chr1	74747105	T	C	999	ENSBTAG00000018657	missense_variant	ATP13A5	742	V/A	0.00568182	0	0	0	0	0	0	0	0.106557	0	0	0	0	0	0	0	1	-	-	-	-
Chr1	74769191	T	A	999	ENSBTAG00000018657	missense_variant	ATP13A5	959	Y/N	0.00305944	0.0035461	0	0	0	0.0833333	0	0	0	0	0	0	0	0	0	0	2	-	-	-	-
Chr1	76703612	G	A	999	ENSBTAG00000018703	missense_variant	OSTN	51	A/V	0.146288	0	0.145833	0.491525	0.325	0.152778	0.0294118	0.00321543	0.00819672	0.371429	0.267857	0.0217391	0.0178571	0	0	0.399543	12	-	-	-	-
Chr1	77001346	G	A	999	ENSBTAG00000023593	missense_variant	GMNC	285	V/M	0.00393357	0.0106383	0	0	0.0375	0	0	0	0	0	0	0	0.0535714	0	0	0	3	-	-	-	-
Chr1	77606811	G	T	999	ENSBTAG00000013148	missense_variant	CLDN1	122	G/W	0.0100701	0.00714286	0	0.00847458	0.0125	0	0	0.00806452	0	0	0	0	0	0.06	0	0.0251142	6	ICHTHYOSIS LEUKOCYTE VACUOLES ALOPECIA AND SCLEROSING CHOLANGITIS; ILVASC; ICHTHYOSIS-SCLEROSING CHOLANGITIS SYNDROME; NEONATAL ICHTHYOSIS-SCLEROSING CHOLANGITIS SYNDROME; NISCH SYNDROME	OMIM:607626	abnormal hair growth|dehydration|hyperkeratosis|impaired skin barrier function|neonatal lethality, complete penetrance|thick epidermis|weight loss|wrinkled skin	MP:0002073|MP:0001429|MP:0001242|MP:0002796|MP:0011087|MP:0001219|MP:0001263|MP:0001211
Chr1	80190740	A	C	999	ENSBTAG00000001511	missense_variant	BCL6	12	T/P	0.0823635	0.0496183	0.0416667	0.110169	0.0384615	0.0857143	0.0735294	0.0980392	0.0901639	0	0.037037	0.0217391	0	0.14	0.145161	0.0995261	13	-	-	abnormal adaptive immunity|abnormal apoptosis|abnormal B cell physiology|abnormal blood cell morphology/development|abnormal chemokine level|abnormal germinal center B cell physiology|abnormal humoral immune response|abnormal immune system morphology|abnormal immune system organ morphology|abnormal immune system physiology|abnormal male germ cell apoptosis|abnormal memory B cell morphology|abnorm…	MP:0002420|MP:0001648|MP:0002459|MP:0002429|MP:0008721|MP:0008192|MP:0001800|MP:0000685|MP:0002722|MP:0001790|MP:0008280|MP:0002440|MP:0008194|MP:0002391|MP:0000696|MP:0002452|MP:0004815|MP:0002359|MP:0000689|MP:0010188|MP:0005466|MP:0008179|MP:0008523|MP:0008474|MP:0005608|MP:0005093|MP:0001265|MP:0001262|MP:0000333|MP:0008178|MP:0008495|MP:0008496|MP:0001805|MP:0001806|MP:0008700|MP:0008482|MP:…
Chr1	81047986	A	T	61.7	ENSBTAG00000014727	splice_acceptor_variant	RFC4	.	.	0.00351185	0	0.0416667	0	0	0	0	0	0	0.0606061	0	0	0	0	0	0.00456621	3	-	-	-	-
Chr1	81674968	C	A	999	ENSBTAG00000005091	missense_variant	DGKG	745	P/Q	0.0166521	0.0035461	0	0.0517241	0.0128205	0.0138889	0.0151515	0.0128617	0	0	0	0	0	0.02	0.0483871	0.0366972	9	-	-	-	-
Chr1	82694067	T	C	63.6	ENSBTAG00000005212	missense_variant	C3orf70	130	F/S	0.00175593	0	0	0	0	0	0	0	0	0.0571429	0	0	0	0	0	0	1	-	-	-	-
Chr1	83342781	C	T	999	ENSBTAG00000046790	missense_variant	GTF2F1	32	G/E	0.0432862	0.00367647	0	0	0	0.0555556	0	0.115635	0	0	0	0	0	0.04	0.193548	0.0138889	6	-	-	-	-
Chr1	83423560	G	A	999	ENSBTAG00000002878	missense_variant	CHRD	323	R/W	0.00314748	0	0	0	0	0	0	0	0	0	0.0714286	0	0	0	0.016129	0.00241546	3	-	-	abnormal aortic arch morphology|abnormal artery morphology|abnormal brachiocephalic trunk morphology|abnormal brain development|abnormal cardiovascular development|abnormal common carotid artery morphology|abnormal cranial ganglia morphology|abnormal cricoid cartilage morphology|abnormal ear development|abnormal ear position|abnormal embryonic tissue morphology|abnormal extraembryonic tissue morp…	MP:0004113|MP:0002191|MP:0010663|MP:0000913|MP:0002925|MP:0012729|MP:0001081|MP:0002258|MP:0003938|MP:0000023|MP:0002085|MP:0002086|MP:0002256|MP:0000458|MP:0001680|MP:0000049|MP:0004753|MP:0002950|MP:0005657|MP:0002252|MP:0002672|MP:0002884|MP:0006031|MP:0003461|MP:0009655|MP:0001463|MP:0003047|MP:0002260|MP:0000681|MP:0001092|MP:0000030|MP:0005226|MP:0003703|MP:0004469|MP:0010729|MP:0004541|MP:…
Chr1	83553732	A	C	999	ENSBTAG00000040399	splice_donor_variant	VWA5B2	.	.	0.0521978	0.0265152	0.0217391	0.0677966	0	0.0571429	0.03125	0.0844371	0.0245902	0	0.0357143	0.0217391	0.0178571	0.02	0.0333333	0.0681818	13	-	-	-	-
Chr1	83789994	A	G	999	ENSBTAG00000017666	missense_variant	ABCC5	684	T/A	0.00131694	0	0.0625	0	0	0	0	0	0	0	0	0	0	0	0	0	1	-	-	cellular phenotype	MP:0005384
Chr1	84374123	C	G	999	ENSBTAG00000010394	missense_variant	MCF2L2	312	H/D	0.0245614	0.05	0.0208333	0	0	0	0	0.0274194	0	0	0	0	0.0892857	0.18	0.0645161	0.00229358	7	-	-	-	-
Chr1	84459908	T	A	999	ENSBTAG00000010394	missense_variant	MCF2L2	703	L/H	0.0442207	0.0142857	0.0833333	0.00847458	0.05	0.0416667	0.294118	0.0112179	0	0.0441176	0.0535714	0	0.0892857	0.04	0.145161	0.0733945	13	-	-	-	-
Chr1	84469481	A	C	999	ENSBTAG00000010394	missense_variant	MCF2L2	728	E/A	0.015748	0	0	0	0	0.0555556	0	0.0516129	0	0	0	0	0	0	0	0	2	-	-	-	-
Chr1	84498485	G	A	999	ENSBTAG00000010394	missense_variant	MCF2L2	865	R/Q	0.0157618	0	0	0	0	0	0.0588235	0.00803859	0	0	0.0357143	0	0.0178571	0.04	0	0.0479452	6	-	-	-	-
Chr1	97193973	T	A	88.7	ENSBTAG00000011742	missense_variant	TNIK	1297	L/H	0.00307018	0	0.0208333	0	0	0	0	0	0	0.078125	0	0	0	0	0	0.00229358	3	-	-	abnormal bone structure|abnormal discrimination learning|abnormal excitatory postsynaptic potential|abnormal miniature excitatory postsynaptic currents|abnormal neuron differentiation|abnormal object recognition memory|decreased body length|decreased body weight|decreased bone mineral content|decreased bone mineral density|decreased cerebellar granule cell number|decreased lean body mass|decrease…	MP:0003795|MP:0002802|MP:0002912|MP:0004753|MP:0009937|MP:0001458|MP:0001258|MP:0001262|MP:0010124|MP:0000063|MP:0008924|MP:0003961|MP:0010025|MP:0002919|MP:0001399|MP:0005387|MP:0002968|MP:0004889|MP:0003631|MP:0002169
Chr1	98072182	T	A	999	ENSBTAG00000048011	missense_variant	GPR160	100	I/F	0.0114135	0	0	0.0932203	0.025	0	0.0147059	0	0	0.136364	0	0	0	0	0	0.00460829	5	-	-	-	-
Chr1	98323682	C	T	999	ENSBTAG00000010679	stop_gained	LRRC31	367	R/*	0.244318	0.185714	0.229167	0.0847458	0.4	0.111111	0.0882353	0.208333	0.1	0.242857	0.517857	0.565217	0.125	0.14	0.16129	0.399543	15	-	-	-	-
Chr1	98327095	T	G	999	ENSBTAG00000010679	missense_variant	LRRC31	422	L/V	0.243849	0.187943	0.270833	0.0847458	0.371795	0.114286	0.0735294	0.202572	0.0983607	0.3	0.5	0.583333	0.125	0.14	0.16129	0.392202	15	-	-	-	-
Chr1	98357668	C	T	999	ENSBTAG00000006409	missense_variant	LRRC34	20	T/M	0.142857	0.00357143	0.125	0.0338983	0.141026	0.0277778	0.0151515	0.165064	0.0983607	0.121212	0.392857	0.416667	0.0178571	0.06	0.112903	0.25	15	-	-	-	-
Chr1	100969323	G	A	999	ENSBTAG00000035710	missense_variant	ZBBX	411	V/M	0.0174825	0.102837	0	0	0	0	0.0151515	0	0	0	0	0	0.142857	0	0	0	3	-	-	-	-
Chr1	102338841	G	C	74.5	ENSBTAG00000011139	missense_variant	BCHE	329	D/H	0.00264784	0	0	0	0	0	0	0	0	0.0606061	0	0	0	0	0	0.00458716	2	BUTYRYLCHOLINESTERASE	OMIM:177400	increased physiological sensitivity to xenobiotic|increased sensitivity to xenobiotic induced morbidity/mortality|reproductive system phenotype	MP:0008873|MP:0009766|MP:0005389
Chr1	109094013	C	A	999	ENSBTAG00000003135	missense_variant	IQCJ	44	Q/H	0.0473684	0.0248227	0.0416667	0.135593	0.0512821	0.0138889	0.0294118	0.0225806	0	0.151515	0.125	0	0	0.04	0.0806452	0.0665138	12	-	-	-	-
Chr1	111012523	T	C	999	ENSBTAG00000024643	missense_variant	VEPH1	106	M/T	0.00307018	0	0	0	0	0	0	0	0.057377	0	0	0	0	0	0	0	1	-	-	no abnormal phenotype detected	MP:0002169
Chr1	111319966	G	T	999	ENSBTAG00000003851	splice_acceptor_variant	CCNL1	.	.	0.00569676	0	0.0625	0	0.025	0	0	0	0	0.0606061	0	0	0	0	0	0.00917431	4	-	-	-	-
Chr1	117543050	G	A	999	ENSBTAG00000001728	missense_variant	IGSF10	1853	G/R	0.00438212	0.0035461	0	0	0	0	0	0	0	0	0	0.1875	0	0	0	0	2	-	-	-	-
Chr1	117835494	C	T	999	ENSBTAG00000009848	stop_gained	GPR171	243	R/*	0.0100612	0.0248227	0	0	0.0875	0	0	0.00321543	0	0.0294118	0	0.0217391	0.0178571	0	0	0.00229358	7	-	-	-	-
Chr1	118510071	A	C	999	ENSBTAG00000009106	missense_variant	EIF2A	411	V/G	0.0386304	0.0503597	0.0208333	0.0169492	0.0125	0.0277778	0.0147059	0.0517799	0	0.0151515	0	0.0434783	0.0178571	0	0.0483871	0.0547945	12	-	-	-	-
Chr1	119909376	T	C	999	ENSBTAG00000012164	missense_variant	CP	236	I/T	0.00350263	0	0.0208333	0	0.0125	0.0694444	0	0	0	0	0	0	0	0	0	0	3	ACERULOPLASMINEMIAHYPOCERULOPLASMINEMIA INCLUDED	OMIM:604290	abnormal astrocyte morphology|abnormal astrocyte physiology|abnormal brain iron level|abnormal cerebellar granule layer morphology|abnormal fourth ventricle morphology|abnormal gait|abnormal hepatocyte morphology|abnormal iron homeostasis|abnormal iron level|abnormal Kupffer cell morphology|abnormal lipid homeostasis|abnormal liver copper level|abnormal locomotor activation|abnormal locomotor beh…	MP:0002182|MP:0008916|MP:0008811|MP:0000886|MP:0000828|MP:0001406|MP:0000607|MP:0005637|MP:0001770|MP:0008114|MP:0002118|MP:0003065|MP:0003313|MP:0001392|MP:0002882|MP:0000877|MP:0005164|MP:0003733|MP:0011396|MP:0012661|MP:0004151|MP:0000208|MP:0002874|MP:0005562|MP:0005642|MP:0002591|MP:0000939|MP:0010025|MP:0000921|MP:0005397|MP:0005638|MP:0001405|MP:0008406|MP:0011890|MP:0011896|MP:0008807|MP:…
Chr1	119912598	T	C	999	ENSBTAG00000012164	missense_variant	CP	374	Y/H	0.00394046	0	0.0208333	0	0.0125	0.0694444	0	0	0	0	0	0	0	0	0	0	3	ACERULOPLASMINEMIAHYPOCERULOPLASMINEMIA INCLUDED	OMIM:604290	abnormal astrocyte morphology|abnormal astrocyte physiology|abnormal brain iron level|abnormal cerebellar granule layer morphology|abnormal fourth ventricle morphology|abnormal gait|abnormal hepatocyte morphology|abnormal iron homeostasis|abnormal iron level|abnormal Kupffer cell morphology|abnormal lipid homeostasis|abnormal liver copper level|abnormal locomotor activation|abnormal locomotor beh…	MP:0002182|MP:0008916|MP:0008811|MP:0000886|MP:0000828|MP:0001406|MP:0000607|MP:0005637|MP:0001770|MP:0008114|MP:0002118|MP:0003065|MP:0003313|MP:0001392|MP:0002882|MP:0000877|MP:0005164|MP:0003733|MP:0011396|MP:0012661|MP:0004151|MP:0000208|MP:0002874|MP:0005562|MP:0005642|MP:0002591|MP:0000939|MP:0010025|MP:0000921|MP:0005397|MP:0005638|MP:0001405|MP:0008406|MP:0011890|MP:0011896|MP:0008807|MP:…
Chr1	120315549	G	A	999	ENSBTAG00000000456	stop_gained	pCPB	49	Q/*	0.0030648	0	0	0	0	0	0	0	0	0	0.107143	0	0	0	0	0.00230415	2	-	-	abnormal sleep behavior	MP:0011396
Chr1	131559173	C	A	999	ENSBTAG00000023426	missense_variant	FAIM	32	V/F	0.00656743	0	0	0.0932203	0	0	0	0.00160256	0	0	0	0	0	0	0	0.00456621	3	-	-	-	-
Chr1	131959612	C	T	999	ENSBTAG00000019952	missense_variant	ARMC8	17	V/I	0.00175439	0	0	0	0.05	0	0	0	0	0	0	0	0	0	0	0	1	-	-	-	-
Chr1	133402851	C	T	999	ENSBTAG00000003833	missense_variant	SLC35G2	70	G/R	0.00482456	0	0	0	0	0	0	0	0	0	0	0	0	0.1	0.0806452	0	2	-	-	-	-
Chr1	135946991	A	T	999	ENSBTAG00000014461	missense_variant	ANAPC13	8	D/V	0.0069869	0	0	0	0	0	0	0	0	0	0	0	0	0	0.241935	0.00228311	2	-	-	-	-
Chr1	135950840	C	G	83.5	ENSBTAG00000014461	missense_variant	ANAPC13	37	P/R	0.00659631	0	0.0416667	0	0.027027	0	0	0	0	0.0606061	0	0	0	0	0.0322581	0.0115207	5	-	-	-	-
Chr1	136706504	A	G	999	ENSBTAG00000007273	missense_variant	TF	369	I/T	0.00832603	0.0539568	0	0	0	0	0	0	0	0	0	0	0.0357143	0	0	0.00231481	3	ATRANSFERRINEMIA	OMIM:209300	-	-
Chr1	136848483	C	T	999	ENSBTAG00000000526	missense_variant	TOPBP1	422	P/L	0.0096238	0	0.0208333	0	0	0.0138889	0.0147059	0.0112903	0.057377	0.030303	0	0	0	0	0.016129	0.00456621	8	-	-	abnormal cell cycle|abnormal cell physiology|abnormal cerebral cortex morphology|decreased cell proliferation|embryonic growth arrest|embryonic lethality at implantation, complete penetrance|embryonic lethality before implantation, complete penetrance|increased embryonic tissue cell apoptosis|no abnormal phenotype detected	MP:0003077|MP:0005621|MP:0000788|MP:0000352|MP:0001730|MP:0011093|MP:0011094|MP:0013504|MP:0002169
Chr1	138012246	C	A	999	ENSBTAG00000031010	missense_variant	ACAD11	57	T/N	0.00175131	0	0	0	0.05	0	0	0	0	0	0	0	0	0	0	0	1	-	-	-	-
Chr1	138015550	C	T	999	ENSBTAG00000031010	missense_variant	ACAD11	142	R/C	0.0026362	0	0	0	0	0.0138889	0	0	0	0	0	0.0652174	0	0	0	0.00460829	3	-	-	-	-
Chr1	138084824	G	A	999	ENSBTAG00000031010	missense_variant	ACAD11	532	S/N	0.717487	0.829787	0.782609	0.889831	0.653846	0.847222	0.264706	0.58871	0.893443	0.677419	0.857143	0.8125	0.714286	0.36	0.403226	0.84633	15	-	-	-	-
Chr1	138349898	A	G	999	ENSBTAG00000011634	missense_variant	ACPP	361	L/P	0.00262467	0	0	0.0169492	0	0	0	0	0	0	0.0714286	0	0	0	0	0	2	-	-	abnormal prostate gland dorsolateral lobe morphology|abnormal prostate gland epithelium morphology|allodynia|decreased thermal nociceptive threshold|increased prostate gland adenocarcinoma incidence|increased prostate intraepithelial neoplasia incidence|prostate gland epithelial hyperplasia	MP:0009381|MP:0001168|MP:0003177|MP:0003998|MP:0009220|MP:0009219|MP:0001167
Chr1	139937158	T	C	999	ENSBTAG00000030942	missense_variant	MRPL3	348	V/A	0.0687993	0.0535714	0.0416667	0.059322	0	0.111111	0	0.172581	0.057377	0	0	0.0416667	0	0	0.0322581	0.00458716	9	COMBINED OXIDATIVE PHOSPHORYLATION DEFICIENCY 9; COXPD9	OMIM:614582	-	-
Chr1	140758545	CTT	CTTTT	999	ENSBTAG00000013602	frameshift_variant	BRWD1	1489-1490	.	0.100176	0.137681	0.0833333	0.0847458	0.075	0.111111	0.205882	0.122186	0.0491803	0.0588235	0.0357143	0.0454545	0.148148	0.04	0.016129	0.0756881	15	-	-	abnormal female meiosis|abnormal male germ cell morphology|abnormal oocyte morphology|abnormal reproductive system morphology|abnormal reproductive system physiology|abnormal sperm flagellum morphology|abnormal sperm head morphology|abnormal spermiogenesis|abnormal sperm midpiece morphology|asthenozoospermia|decreased male germ cell number|female infertility|globozoospermia|impaired fertilization…	MP:0005168|MP:0006362|MP:0001125|MP:0002160|MP:0001919|MP:0008892|MP:0009230|MP:0001932|MP:0009831|MP:0002675|MP:0004901|MP:0001926|MP:0002686|MP:0000242|MP:0001925|MP:0009325|MP:0002687|MP:0005578
Chr1	143115046	G	A	999	ENSBTAG00000030921	stop_gained	FAM3B	220	W/*	0.0233686	0.00714286	0.108696	0	0.0769231	0	0.205882	0.0096463	0	0.0454545	0.0178571	0	0.0178571	0.04	0.112903	0.00704225	11	-	-	abnormal glucose homeostasis|abnormal insulin clearance|decreased insulin secretion|endocrine/exocrine gland phenotype|homeostasis/metabolism phenotype|impaired glucose tolerance|increased circulating insulin level	MP:0002078|MP:0003839|MP:0003059|MP:0005379|MP:0005376|MP:0005293|MP:0002079
Chr1	143739798	G	A	999	ENSBTAG00000030836	missense_variant	ZBTB21	814	P/L	0.0385313	0.0147059	0.0652174	0.0344828	0	0.1	0	0.0033557	0	0.0606061	0	0	0.0185185	0	0	0.142157	8	-	-	-	-
Chr1	143843878	C	G	999	ENSBTAG00000021270	missense_variant	UMODL1	201	S/C	0.00221828	0.00367647	0	0	0	0.0571429	0	0	0	0	0	0	0	0	0	0	2	-	-	-	-
Chr1	143846262	T	A	999	ENSBTAG00000021270	missense_variant	UMODL1	210	L/Q	0.119982	0.0583942	0.0416667	0.0603448	0.0810811	0.128571	0.0147059	0.00974026	0.442623	0.209677	0.0357143	0	0.160714	0	0.0483871	0.307143	13	-	-	-	-
Chr1	143846393	C	A	999	ENSBTAG00000021270	missense_variant	UMODL1	254	R/S	0.191726	0.141844	0.166667	0.169492	0.263158	0.235294	0.205882	0.254045	0.0163934	0.166667	0.535714	0.104167	0.125	0.44	0.241935	0.107317	15	-	-	-	-
Chr1	144225377	C	T	999	ENSBTAG00000021280	missense_variant	TMPRSS3	509	G/D	0.00133215	0	0	0	0	0	0	0	0	0	0	0.0625	0	0	0	0	1	DEAFNESS CHILDHOOD-ONSET NEUROSENSORY AUTOSOMAL RECESSIVE 8	OMIM:601072	abnormal cochlea morphology|abnormal inner hair cell stereociliary bundle morphology|abnormal kinocilium morphology|abnormal organ of Corti morphology|abnormal outer hair cell stereociliary bundle morphology|abnormal stria vascularis morphology|abnormal vestibular saccule morphology|abnormal vestibular system physiology|absent cochlear hair cells|absent cochlear inner hair cells|absent cochlear o…	MP:0000031|MP:0004532|MP:0011060|MP:0000042|MP:0004527|MP:0000048|MP:0006089|MP:0004742|MP:0004405|MP:0004397|MP:0004403|MP:0004737|MP:0004325|MP:0002857|MP:0004362|MP:0004398|MP:0004404|MP:0001967|MP:0005377|MP:0001405|MP:0001522|MP:0011967|MP:0000043|MP:0004324
Chr1	144762379	T	G	999	ENSBTAG00000014153	splice_donor_variant	PKNOX1	.	.	0.027193	0.0107143	0	0.0338983	0.0375	0.0138889	0	0.0432692	0.0245902	0	0	0.0833333	0	0.06	0.0322581	0.0277778	10	-	-	abnormal blood cell morphology/development|abnormal embryonic tissue morphology|abnormal erythropoiesis|abnormal extraembryonic tissue morphology|abnormal eye development|abnormal eye morphology|abnormal liver development|abnormal pluripotent precursor cell morphology|abnormal prenatal growth/weight/body size|abnormal retinal neuronal layer morphology|abnormal retinal pigment epithelium morpholog…	MP:0002429|MP:0002085|MP:0000245|MP:0002086|MP:0001286|MP:0002092|MP:0000596|MP:0002399|MP:0004196|MP:0006069|MP:0005201|MP:0011186|MP:0012159|MP:0001683|MP:0001577|MP:0005602|MP:0009703|MP:0001262|MP:0001698|MP:0008973|MP:0004200|MP:0000208|MP:0005459|MP:0008209|MP:0008083|MP:0001785|MP:0003984|MP:0011096|MP:0011092|MP:0001693|MP:0001914|MP:0005090|MP:0009395|MP:0008186|MP:0006413|MP:0011099|MP:…
Chr1	145114988	G	A	999	ENSBTAG00000017060	missense_variant	ITGB2	120	R/W	0.0239819	0	0.0217391	0	0.0416667	0.142857	0.030303	0	0	0.015625	0	0	0	0	0	0.0829146	6	LEUKOCYTE ADHESION DEFICIENCY TYPE I	OMIM:116920	immune system phenotype|reproductive system phenotype	MP:0005387|MP:0005389
Chr1	145836018	C	T	999	ENSBTAG00000021901	missense_variant	TRPM2	98	R/C	0.0786164	0.0147059	0.0434783	0.00847458	0.0571429	0.0694444	0.220588	0.0830619	0.216667	0	0	0.0833333	0.0178571	0.08	0.145161	0.0748792	13	-	-	abnormal behavioral response to xenobiotic|abnormal brain wave pattern|abnormal interferon level|abnormal interleukin level|abnormal leukocyte physiology|abnormal macrophage morphology|abnormal macrophage physiology|abnormal myocardial fiber morphology|abnormal myocardial fiber physiology|abnormal social investigation|decreased cardiac muscle contractility|decreased circulating interferon-gamma l…	MP:0009745|MP:0004994|MP:0008750|MP:0008751|MP:0002442|MP:0002446|MP:0002451|MP:0000278|MP:0004215|MP:0001360|MP:0005140|MP:0008578|MP:0008648|MP:0008618|MP:0001876|MP:0008567|MP:0008664|MP:0008719|MP:0001363|MP:0010579|MP:0004485|MP:0002412|MP:0009788|MP:0003332|MP:0003674
Chr1	147810929	A	G	37	ENSBTAG00000030670	missense_variant	PCNT	1963	K/R	0.00307018	0	0	0	0	0	0	0	0	0.0757576	0	0	0	0	0	0.00460829	2	MICROCEPHALIC OSTEODYSPLASTIC PRIMORDIAL DWARFISM TYPE II	OMIM:210720	abnormal brain development|abnormal cerebral cortex morphology|abnormal cortical ventricular zone morphology|abnormal craniofacial development|abnormal embryonic neuroepithelium morphology|abnormal eye morphology|abnormal head shape|abnormal heart morphology|abnormal heart septum morphology|abnormal hippocampus morphology|abnormal kidney morphology|abnormal mitotic spindle morphology|abnormal neu…	MP:0000913|MP:0000788|MP:0008458|MP:0003935|MP:0004261|MP:0002092|MP:0011495|MP:0000266|MP:0006113|MP:0000807|MP:0002135|MP:0009760|MP:0009937|MP:0000259|MP:0001293|MP:0006047|MP:0001177|MP:0010403|MP:0010412|MP:0000111|MP:0006138|MP:0000774|MP:0010993|MP:0004017|MP:0011380|MP:0001914|MP:0002192|MP:0008772|MP:0001915|MP:0000522|MP:0003675|MP:0011099|MP:0000433|MP:0001297|MP:0012285|MP:0006045|MP:…
Chr1	150199807	G	A	999	ENSBTAG00000014306	missense_variant	DOPEY2	74	A/T	0.0105541	0.0460993	0	0	0.0125	0	0	0.00322581	0	0	0	0.0625	0.0714286	0	0	0	5	-	-	abnormal epidermis stratum basale morphology|abnormal tail morphology|decreased circulating glycerol level|increased blood urea nitrogen level|increased bone mineral density	MP:0001231|MP:0002111|MP:0003442|MP:0005565|MP:0000062
Chr1	150265798	T	C	999	ENSBTAG00000014306	missense_variant	DOPEY2	1809	L/P	0.0328371	0	0	0	0	0	0	0.118971	0	0	0	0	0	0	0	0.00230415	2	-	-	abnormal epidermis stratum basale morphology|abnormal tail morphology|decreased circulating glycerol level|increased blood urea nitrogen level|increased bone mineral density	MP:0001231|MP:0002111|MP:0003442|MP:0005565|MP:0000062
Chr1	153246049	G	T	999	ENSBTAG00000020787	missense_variant	PIK3R4	434	R/S	0.00655594	0	0	0	0.05	0.0138889	0	0	0	0.114286	0	0	0.0178571	0	0	0	4	-	-	abnormal autophagy|abnormal sarcolemma morphology|centrally nucleated skeletal muscle fibers|embryonic lethality, complete penetrance|increased circulating creatine kinase level|increased skeletal muscle glycogen level|muscle weakness|myopathy|myositis|no abnormal phenotype detected|skeletal muscle degeneration|skeletal muscle fiber necrosis	MP:0008260|MP:0004121|MP:0009404|MP:0011092|MP:0010090|MP:0010401|MP:0000747|MP:0000751|MP:0004510|MP:0002169|MP:0009415|MP:0009414
Chr1	155996073	G	C	999	ENSBTAG00000030581	missense_variant	TBC1D5	336	L/V	0.0314781	0.0223881	0	0.0172414	0.0277778	0	0.030303	0.048495	0	0.0606061	0	0.0217391	0.0185185	0.0416667	0.0483871	0.0414634	11	-	-	-	-
Chr10	1072566	A	C	999	ENSBTAG00000012804	missense_variant	REEP5	76	E/A	0.00612423	0.0283688	0	0	0.0125	0	0	0	0	0	0	0	0.0535714	0	0	0.00229358	4	-	-	no abnormal phenotype detected	MP:0002169
Chr10	1122118	C	T	999	ENSBTAG00000018852	missense_variant	APC	1595	R/H	0.019685	0.113475	0.0416667	0	0.0375	0	0.0147059	0.00321543	0	0	0	0	0.0178571	0	0.0322581	0.00230415	8	DESMOID DISEASE HEREDITARY |FAMILIAL ADENOMATOUS POLYPOSIS 1; FAP1; ADENOMATOUS POLYPOSIS OF THE COLON; APC; FAMILIAL POLYPOSIS OF THE COLON; FPC; POLYPOSIS ADENOMATOUS INTESTINALGARDNER SYNDROME INCLUDED; GS INCLUDED; BRAIN TUMOR-POLYPOSIS SYNDROME 2 INCLUDED; BTPS2 INCLUDED; FAMILIAL ADENOMATOUS POLYPOSIS ATTENUATED INCLUDED; AFAP INCLUDED; ADENOMATOUS POLYPOSIS COLI ATTENUATED INCLUDED; AAPC I…	OMIM:135290|OMIM:175100|OMIM:613659|OMIM:114550|OMIM:114500	abnormal abdominal wall morphology|abnormal anterior visceral endoderm morphology|abnormal autophagy|abnormal bone mineralization|abnormal brain development|abnormal cartilage development|abnormal cell physiology|abnormal cell proliferation|abnormal chondrocyte morphology|abnormal colon morphology|abnormal corneal epithelium morphology|abnormal craniofacial morphology|abnormal cranium morphology|…	MP:0003257|MP:0008533|MP:0008260|MP:0002896|MP:0000913|MP:0000164|MP:0005621|MP:0000350|MP:0000166|MP:0000495|MP:0006000|MP:0000428|MP:0000438|MP:0000490|MP:0002084|MP:0000462|MP:0000022|MP:0002435|MP:0003085|MP:0001672|MP:0003886|MP:0002085|MP:0001697|MP:0012700|MP:0008272|MP:0008883|MP:0003868|MP:0000925|MP:0000474|MP:0000550|MP:0010377|MP:0003704|MP:0000377|MP:0009539|MP:0012176|MP:0006108|MP:…
Chr10	1143197	G	A	999	ENSBTAG00000018852	missense_variant	APC	305	T/M	0.00744961	0	0.0625	0.0508475	0.0641026	0	0.0147059	0	0	0.0142857	0	0	0	0	0	0	5	DESMOID DISEASE HEREDITARY |FAMILIAL ADENOMATOUS POLYPOSIS 1; FAP1; ADENOMATOUS POLYPOSIS OF THE COLON; APC; FAMILIAL POLYPOSIS OF THE COLON; FPC; POLYPOSIS ADENOMATOUS INTESTINALGARDNER SYNDROME INCLUDED; GS INCLUDED; BRAIN TUMOR-POLYPOSIS SYNDROME 2 INCLUDED; BTPS2 INCLUDED; FAMILIAL ADENOMATOUS POLYPOSIS ATTENUATED INCLUDED; AFAP INCLUDED; ADENOMATOUS POLYPOSIS COLI ATTENUATED INCLUDED; AAPC I…	OMIM:135290|OMIM:175100|OMIM:613659|OMIM:114550|OMIM:114500	abnormal abdominal wall morphology|abnormal anterior visceral endoderm morphology|abnormal autophagy|abnormal bone mineralization|abnormal brain development|abnormal cartilage development|abnormal cell physiology|abnormal cell proliferation|abnormal chondrocyte morphology|abnormal colon morphology|abnormal corneal epithelium morphology|abnormal craniofacial morphology|abnormal cranium morphology|…	MP:0003257|MP:0008533|MP:0008260|MP:0002896|MP:0000913|MP:0000164|MP:0005621|MP:0000350|MP:0000166|MP:0000495|MP:0006000|MP:0000428|MP:0000438|MP:0000490|MP:0002084|MP:0000462|MP:0000022|MP:0002435|MP:0003085|MP:0001672|MP:0003886|MP:0002085|MP:0001697|MP:0012700|MP:0008272|MP:0008883|MP:0003868|MP:0000925|MP:0000474|MP:0000550|MP:0010377|MP:0003704|MP:0000377|MP:0009539|MP:0012176|MP:0006108|MP:…
Chr10	1716709	G	A	999	ENSBTAG00000014750	missense_variant	EPB41L4A	387	G/R	0.00176211	0	0	0	0.05	0	0	0	0	0	0	0	0	0	0	0	1	-	-	-	-
Chr10	4955423	G	A	999	ENSBTAG00000011608	missense_variant	KIAA1191	58	V/M	0.00712378	0	0.0625	0	0.0263158	0	0.0294118	0	0.00833333	0.0151515	0.0185185	0	0	0.02	0	0.0119617	8	-	-	-	-
Chr10	5572199	C	T	999	ENSBTAG00000014536	missense_variant	SFXN1	105	G/D	0.00575221	0	0.0434783	0	0.0512821	0.0147059	0	0	0	0.0322581	0	0	0	0	0	0.00952381	5	-	-	-	-
Chr10	6432477	T	C	999	ENSBTAG00000002781	missense_variant	GCNT4	359	D/G	0.0162281	0	0	0.0762712	0.025	0.0555556	0.03125	0.0272436	0	0	0.0178571	0	0	0	0	0.00462963	7	-	-	abnormal intestinal mucosa morphology|decreased circulating thyroxine level|increased aggression towards males|increased neutrophil cell number|no abnormal phenotype detected	MP:0000511|MP:0005478|MP:0001354|MP:0000219|MP:0002169
Chr10	6529401	G	T	999	ENSBTAG00000024878	missense_variant	ANKRD31	4	S/Y	0.00875657	0	0.0625	0	0	0	0	0	0	0.0428571	0.0714286	0	0	0	0	0.0186047	4	-	-	-	-
Chr10	6931710	T	G	999	ENSBTAG00000004028	missense_variant	POLK	536	I/S	0.00394737	0	0	0.0762712	0	0	0	0	0	0	0	0	0	0	0	0	1	-	-	abnormal DNA repair|immune system phenotype|increased cellular sensitivity to ultraviolet irradiation	MP:0008058|MP:0005387|MP:0008410
Chr10	8042469	C	T	999	ENSBTAG00000020202	missense_variant	CRHBP	205	R/C	0.243646	0.121429	0.1875	0.355932	0.2625	0.125	0.25	0.33119	0.155738	0.191176	0.571429	0.434783	0.321429	0.4	0.306452	0.105991	15	-	-	abnormal food intake|increased anxiety-related response|increased thigmotaxis|postnatal growth retardation	MP:0005449|MP:0001363|MP:0002797|MP:0001732
Chr10	10072128	C	A	999	ENSBTAG00000038234	missense_variant	BHMT2	4	A/D	0.0443761	0.0928571	0.0416667	0	0.0125	0	0.0441176	0	0.344262	0.0147059	0.0357143	0.0434783	0.125	0	0	0.0231481	10	-	-	-	-
Chr10	10075241	T	G	999	ENSBTAG00000038234	missense_variant	BHMT2	103	V/G	0.0677448	0.0035461	0.0416667	0	0.1125	0.0416667	0.308824	0.149038	0	0.1	0.0357143	0	0	0.04	0	0.016129	10	-	-	-	-
Chr10	10658696	A	G	999	ENSBTAG00000006823	missense_variant	CMYA5	223	E/G	0.0534151	0	0	0	0.0625	0	0.0294118	0.145833	0.0163934	0.0151515	0.107143	0.0217391	0	0	0	0.0230415	8	-	-	-	-
Chr10	10663174	C	T	999	ENSBTAG00000006823	missense_variant	CMYA5	1716	R/C	0.0192982	0	0	0.00847458	0.0875	0	0	0.0353698	0	0.030303	0	0	0	0.1	0.0806452	0	6	-	-	-	-
Chr10	10664363	A	T	999	ENSBTAG00000006823	missense_variant	CMYA5	2112	Q/L	0.119194	0.0107143	0.0833333	0.0762712	0.2	0.0285714	0.0294118	0.205788	0.00819672	0.2	0.0892857	0.0833333	0.0178571	0.1	0.225806	0.12963	15	-	-	-	-
Chr10	10668122	C	T	999	ENSBTAG00000006823	missense_variant	CMYA5	3365	T/M	0.269939	0.167857	0.166667	0.279661	0.2625	0.166667	0.205882	0.31672	0.540984	0.363636	0.285714	0.217391	0.303571	0.38	0.33871	0.204128	15	-	-	-	-
Chr10	10701128	T	C	999	ENSBTAG00000006823	missense_variant	CMYA5	3725	I/T	0.00525855	0	0.0208333	0	0.025	0	0	0	0	0.102941	0	0	0	0	0	0.00460829	4	-	-	-	-
Chr10	12472962	C	G	999	ENSBTAG00000025826	missense_variant	SLC24A1	513	S/C	0.0318302	0	0.0208333	0.127119	0	0.0972222	0	0	0	0.0142857	0.232143	0	0	0	0	0.0734597	6	NIGHT BLINDNESS CONGENITAL STATIONARY TYPE 1D; CSNB1D; CSNB COMPLETE AUTOSOMAL RECESSIVE	OMIM:613830	-	-
Chr10	14185053	G	A	999	ENSBTAG00000013638	missense_variant	IQCH	462	R/H	0.00528634	0.00359712	0	0	0	0	0	0	0	0.0142857	0	0	0	0	0.16129	0	3	-	-	-	-
Chr10	14916590	C	T	999	ENSBTAG00000005564	missense_variant	PIAS1	134	P/L	0.00481611	0	0	0	0	0	0	0	0	0	0	0.217391	0	0.02	0	0	2	-	-	decreased body size|decreased susceptibility to viral infection induced morbidity/mortality|increased susceptibility to bacterial infection induced morbidity/mortality|increased susceptibility to endotoxin shock|perinatal lethality, incomplete penetrance	MP:0001265|MP:0009790|MP:0009788|MP:0008735|MP:0011090
Chr10	15135107	A	C	55.6	ENSBTAG00000008380	missense_variant	ITGA11	545	V/G	0.00310284	0	0	0	0.0128205	0	0	0	0	0.0735294	0	0	0	0	0	0.00236967	3	-	-	abnormal cell adhesion|abnormal dentin morphology|abnormal enamel morphology|abnormal food intake|abnormal incisor morphology|abnormal periodontal ligament morphology|abnormal tooth morphology|decreased body weight|decreased cell proliferation|delayed tooth eruption|premature death|short incisors	MP:0003566|MP:0002818|MP:0002576|MP:0005449|MP:0005358|MP:0003668|MP:0002100|MP:0001262|MP:0000352|MP:0003053|MP:0002083|MP:0004830
Chr10	15770001	C	T	999	ENSBTAG00000005994	missense_variant	SPESP1	320	A/V	0.0500879	0.0935252	0.0208333	0.279661	0.1625	0	0	0.00160256	0	0	0.0535714	0.195652	0.0357143	0.02	0.16129	0.0255814	11	-	-	abnormal acrosome morphology|abnormal sperm physiology|decreased fertilization frequency|delayed fertilization	MP:0008898|MP:0004543|MP:0009647|MP:0005411
Chr10	16241596	C	G	999	ENSBTAG00000020352	missense_variant	PAQR5	179	A/G	0.0193833	0	0.0625	0.0932203	0	0.0138889	0	0	0	0	0	0	0	0	0	0.063981	4	-	-	-	-
Chr10	17663850	C	T	999	ENSBTAG00000003915	stop_gained	LARP6	131	W/*	0.015473	0.0978261	0	0	0.0540541	0.0138889	0	0	0	0	0	0	0	0	0	0	3	-	-	-	-
Chr10	18672775	A	G	999	ENSBTAG00000007433	missense_variant	MYO9A	2293	S/P	0.00788782	0	0	0	0	0.0138889	0	0	0	0	0	0	0	0	0.258065	0.00229358	3	-	-	-	-
Chr10	20536599	C	T	999	ENSBTAG00000007800	missense_variant	TBC1D21	246	R/C	0.00990991	0	0	0	0	0	0	0.0274194	0	0	0	0.0833333	0	0	0	0	2	-	-	-	-
Chr10	20636342	T	C	999	ENSBTAG00000006366	missense_variant	NFATC4	346	I/V	0.016844	0	0	0	0	0	0	0	0.00819672	0	0.0357143	0	0	0.26	0.0645161	0.0382775	5	-	-	cardiac hypertrophy|cardiovascular system phenotype|increased startle reflex	MP:0001625|MP:0005385|MP:0001488
Chr10	20697555	G	A	999	ENSBTAG00000010236	missense_variant	CIDEB	84	V/M	0.0271493	0	0	0.0847458	0	0	0	0	0	0	0.0535714	0	0	0	0	0.111111	3	-	-	abnormal fat pad morphology|abnormal white adipose tissue morphology|decreased body weight|decreased circulating free fatty acid level|decreased circulating leptin level|decreased circulating triglyceride level|decreased food intake|decreased spleen weight|decreased total body fat amount|increased adiponectin level|increased fat cell size|increased insulin sensitivity|increased oxygen consumption…	MP:0005334|MP:0002970|MP:0001262|MP:0002702|MP:0005668|MP:0002644|MP:0011940|MP:0004953|MP:0010025|MP:0004892|MP:0006094|MP:0002891|MP:0005289|MP:0005370
Chr10	20700701	A	G	999	ENSBTAG00000010235	missense_variant	NOP9	427	L/S	0.0155833	0.0323741	0	0.0517241	0	0.0142857	0	0	0	0	0.107143	0	0	0.04	0.0322581	0.0216346	7	-	-	-	-
Chr10	20712164	G	A	999	ENSBTAG00000010234	stop_gained	DHRS1	192	W/*	0.003156	0	0	0	0.027027	0	0	0	0	0	0.0714286	0	0	0	0	0.00245098	3	-	-	-	-
Chr10	20750075	C	G	999	ENSBTAG00000003920	missense_variant	TGM1	843	R/G	0.0559633	0.0766423	0.0227273	0.0701754	0.209677	0.0294118	0.030303	0.0732899	0	0	0.0535714	0	0.142857	0.166667	0.016129	0.00507614	12	ICHTHYOSIS CONGENITAL AUTOSOMAL RECESSIVE 1; ARCI1; ICHTHYOSIS CONGENITAL AUTOSOMAL RECESSIVE 1 WITH BATHING SUIT DISTRIBUTION; COLLODION BABY SELF-HEALING; SHCB; ICHTHYOSIS CONGENITA; LAMELLAR EXFOLIATION OF NEWBORN; DESQUAMATION OF NEWBORN; COLLODION FETUS; ICHTHYOSIS CONGENITA II; ICR2; ICHTHYOSIS LAMELLAR 1 FORMERLY; LI1 FORMERLY	OMIM:242300	abnormal epidermal layer morphology|abnormal suckling behavior|aphagia|decreased body size|decreased body weight|dehydration|hyperkeratosis|hypoactivity|impaired skin barrier function|neonatal lethality, complete penetrance|reddish skin|tight skin|wrinkled skin	MP:0001216|MP:0001436|MP:0001438|MP:0001265|MP:0001262|MP:0001429|MP:0001242|MP:0001402|MP:0002796|MP:0011087|MP:0001190|MP:0001198|MP:0001211
Chr10	20909448	G	A	999	ENSBTAG00000015208	missense_variant	LRRC16B	1008	R/C	0.0834813	0.0477941	0.0416667	0.0423729	0.0714286	0.0972222	0	0.18932	0	0.0454545	0.0892857	0	0.0892857	0.06	0.0806452	0.0352113	12	-	-	-	-
Chr10	21386351	C	G	999	ENSBTAG00000009701	missense_variant	IL25	10	S/T	0.0868794	0.1	0.1875	0.313559	0.0416667	0.142857	0.0441176	0.0210356	0.0983607	0.176471	0.0178571	0.0208333	0.0892857	0.32	0.0806452	0.0595238	15	-	-	abnormal crypts of Lieberkuhn morphology|abnormal interferon level|abnormal interleukin level|abnormal interleukin secretion|abnormal intestinal goblet cell morphology|abnormal mesenteric lymph node morphology|abnormal response to infection|decreased eosinophil cell number|decreased IgG2a level|decreased interleukin-13 secretion|decreased interleukin-4 secretion|decreased interleukin-5 secretion|…	MP:0000490|MP:0008750|MP:0008751|MP:0008568|MP:0003449|MP:0005232|MP:0005025|MP:0005012|MP:0008496|MP:0008673|MP:0008700|MP:0008703|MP:0008712|MP:0001552|MP:0002497|MP:0009763|MP:0004799|MP:0005027|MP:0005596|MP:0005015|MP:0001858|MP:0001861
Chr10	21707641	C	T	999	ENSBTAG00000012724	missense_variant	AJUBA	544	P/L	0.0022242	0.00729927	0	0	0	0	0	0	0	0	0	0	0.0576923	0	0	0	2	-	-	abnormal cell migration	MP:0003091
Chr10	21756756	C	T	999	ENSBTAG00000010890	missense_variant	PRMT5	385	R/W	0.181095	0.076087	0.173913	0.059322	0.179487	0.291667	0.0588235	0.230645	0	0.157143	0.160714	0.291667	0.214286	0.08	0.0483871	0.312796	14	-	-	abnormal cerebellum external granule cell layer morphology|abnormal cortical plate morphology|abnormal cortical ventricular zone morphology|abnormal embryonic/fetal subventricular zone morphology|abnormal lateral ventricle morphology|abnormal neuronal precursor proliferation|absent inner cell mass proliferation|akinesia|decreased brain size|decreased brain weight|decreased embryo size|embryonic g…	MP:0000872|MP:0008439|MP:0008458|MP:0004274|MP:0000823|MP:0004948|MP:0012114|MP:0002690|MP:0000774|MP:0002175|MP:0001698|MP:0003984|MP:0008762|MP:0011092|MP:0008535|MP:0001525|MP:0003203|MP:0003717|MP:0011085|MP:0010770|MP:0006254|MP:0000745
Chr10	21765268	G	A	999	ENSBTAG00000038333	missense_variant	RBM23	4	D/N	0.089317	0.235714	0.0625	0.0677966	0.0625	0.0833333	0.0147059	0.0448718	0.0901639	0.0757576	0.0178571	0.291667	0.160714	0.1	0.241935	0.0299539	15	-	-	-	-
Chr10	21768478	C	T	999	ENSBTAG00000038333	missense_variant	RBM23	315	T/I	0.0275591	0.00714286	0.0833333	0	0.025	0	0	0.0576923	0.0245902	0	0	0.0208333	0	0	0.0645161	0.0206422	8	-	-	-	-
Chr10	21770114	C	T	999	ENSBTAG00000038333	missense_variant	RBM23	377	S/L	0.014978	0	0.0208333	0.0508475	0.025641	0.0416667	0	0.00161812	0.0666667	0.0588235	0	0	0	0	0	0.0116279	8	-	-	-	-
Chr10	21783144	G	T	999	ENSBTAG00000016381	missense_variant	REM2	13	T/K	0.0821918	0.200758	0.0625	0.0677966	0.0526316	0.0606061	0.0151515	0.0439739	0.0916667	0.0645161	0.0178571	0.229167	0.166667	0.104167	0.209677	0.0307692	15	-	-	-	-
Chr10	25594157	T	G	999	ENSBTAG00000007029	stop_lost	OR4E2	314	*/C	0.00175439	0	0	0	0	0	0	0	0	0	0.0714286	0	0	0	0	0	1	-	-	-	-
Chr10	25594159	A	G	999	ENSBTAG00000007029	stop_lost	OR4E2	314	*/R	0.0513158	0.0251799	0.0833333	0.0762712	0.075	0.0833333	0	0.0288462	0.147541	0.0735294	0.214286	0	0.0357143	0	0.0483871	0.0486111	12	-	-	-	-
Chr10	25594272	G	A	999	ENSBTAG00000007029	missense_variant	OR4E2	276	T/M	0.0516185	0.0178571	0.0833333	0.0762712	0.1125	0.0833333	0	0.0272436	0.147541	0.0714286	0.196429	0	0.0357143	0	0.0483871	0.0529954	12	-	-	-	-
Chr10	25594434	A	C	999	ENSBTAG00000007029	missense_variant	OR4E2	222	L/W	0.0533683	0.0212766	0.0833333	0.0762712	0.1125	0.0694444	0	0.0288462	0.141667	0.0857143	0.214286	0	0.0357143	0	0.0483871	0.0552995	12	-	-	-	-
Chr10	25653459	C	T	999	ENSBTAG00000024752	stop_gained	OR10G3	54	Q/*	0.0516637	0.0467626	0.104167	0.059322	0.025	0.111111	0.0147059	0.0272436	0.122951	0.0735294	0.232143	0	0.0357143	0.04	0.0806452	0.0368664	14	-	-	-	-
Chr10	25653808	G	T	999	ENSBTAG00000024752	missense_variant	OR10G3	170	C/F	0.274406	0.427007	0.1875	0.305085	0.2125	0.111111	0.191176	0.322581	0.278689	0.0714286	0.125	0.3125	0.185185	0.02	0.0483871	0.287037	15	-	-	-	-
Chr10	25812403	A	C	999	ENSBTAG00000020422	missense_variant	CHD8	1359	T/P	0.0336581	0.0294118	0.0416667	0.0517241	0.025	0.0277778	0	0.0372168	0.0416667	0.0285714	0	0	0	0.04	0.0806452	0.0418605	11	-	-	abnormal inner cell mass morphology|absent mesoderm|embryonic growth arrest|embryonic lethality, complete penetrance|failure of primitive streak formation|increased ectoderm apoptosis|inner cell mass degeneration	MP:0002718|MP:0001683|MP:0001730|MP:0011092|MP:0001693|MP:0003895|MP:0004965
Chr10	25893096	C	T	999	ENSBTAG00000004694	missense_variant	RPGRIP1	530	A/T	0.00615655	0	0	0	0.0125	0	0	0	0	0	0.142857	0	0	0	0	0.00930233	3	CONE-ROD DYSTROPHY 13; CORD13 |LEBER CONGENITAL AMAUROSIS 6; LCA6	OMIM:608194|OMIM:613826	abnormal cone electrophysiology|abnormal photoreceptor outer segment morphology|abnormal rod electrophysiology|absent photoreceptor outer segment|retinal photoreceptor degeneration|retinal spots|short photoreceptor inner segment|thin retinal outer nuclear layer|vitreal fibroplasia	MP:0004022|MP:0003729|MP:0004021|MP:0008585|MP:0008450|MP:0012671|MP:0008582|MP:0008515|MP:0003381
Chr10	26006704	C	T	999	ENSBTAG00000018919	missense_variant	OR5AU1	272	H/Y	0.00175285	0	0	0	0	0	0	0	0	0	0.0714286	0	0	0	0	0	1	-	-	-	-
Chr10	26729020	C	G	999	ENSBTAG00000001183	missense_variant	KLHL33	28	P/R	0.00535236	0.00719424	0	0	0.0142857	0.0571429	0.0147059	0.00322581	0	0	0	0	0	0	0	0.00239234	6	-	-	-	-
Chr10	26729096	A	C	999	ENSBTAG00000001183	missense_variant	KLHL33	53	E/D	0.188172	0.00714286	0.136364	0.405172	0.118421	0.235294	0.308824	0.104502	0.229508	0.112903	0.267857	0.354167	0.0714286	0.0625	0.290323	0.339109	15	-	-	-	-
Chr10	26803851	C	T	999	ENSBTAG00000009374	missense_variant	PARP2	188	R/H	0.0144737	0	0	0.0169492	0	0	0	0.0422078	0	0	0	0.0652174	0	0	0	0	3	-	-	abnormal cell cycle checkpoint function|abnormal DNA repair|cellular phenotype|elevated level of mitotic sister chromatid exchange|increased cellular sensitivity to gamma-irradiation|increased mortality induced by gamma-irradiation|induced chromosome breakage|tumorigenesis	MP:0004045|MP:0008058|MP:0005384|MP:0003701|MP:0002007|MP:0001658|MP:0004030|MP:0002006
Chr10	26880673	G	A	999	ENSBTAG00000038643	missense_variant	OR11H4	293	P/S	0.00524934	0	0	0	0.025	0	0	0	0.0491803	0	0	0.0625	0	0	0	0	3	-	-	-	-
Chr10	26880735	G	T	999	ENSBTAG00000038643	missense_variant	OR11H4	272	P/H	0.219598	0.214286	0.25	0.279661	0.25	0.319444	0.514706	0.0865385	0.106557	0.279412	0.553571	0.152174	0.196429	0.24	0.516129	0.259174	15	-	-	-	-
Chr10	26881047	A	T	999	ENSBTAG00000038643	missense_variant	OR11H4	168	I/N	0.386602	0.631206	0.395833	0.338983	0.461538	0.583333	0.514706	0.237179	0.245902	0.414286	0.553571	0.413043	0.464286	0.56	0.564516	0.335648	15	-	-	-	-
Chr10	27202290	A	T	999	ENSBTAG00000032792	missense_variant	OR4Q3	222	I/F	0.0664336	0	0.0833333	0.0169492	0.05	0.0694444	0.0147059	0.0769231	0.303279	0.1	0	0.0217391	0.0892857	0.12	0.0806452	0.0481651	13	-	-	-	-
Chr10	27202344	A	G	999	ENSBTAG00000032792	missense_variant	OR4Q3	240	T/A	0.277974	0.164286	0.270833	0.516949	0.217949	0.414286	0.352941	0.253226	0.286885	0.323529	0.392857	0.152174	0.160714	0.08	0.225806	0.341121	15	-	-	-	-
Chr10	27480395	G	C	999	ENSBTAG00000022915	missense_variant	OR4Q2	2	D/H	0.763112	0.712766	0.729167	0.864407	0.7125	0.722222	0.5	0.822115	0.827869	0.69697	0.75	0.75	0.714286	0.94	0.709677	0.733945	15	-	-	-	-
Chr10	27480434	G	C	999	ENSBTAG00000022915	missense_variant	OR4Q2	15	A/P	0.270542	0.588652	0.125	0.0338983	0.175	0.125	0.0441176	0.331731	0.467213	0.0454545	0.214286	0.229167	0.535714	0.04	0.129032	0.142202	15	-	-	-	-
Chr10	27481059	T	C	999	ENSBTAG00000022915	missense_variant	OR4Q2	223	L/P	0.475983	0.762411	0.4375	0.389831	0.275	0.583333	0.397059	0.440705	0.590164	0.314286	0.589286	0.413043	0.732143	0.4	0.693548	0.334862	15	-	-	-	-
Chr10	27490275	A	C	999	ENSBTAG00000004821	missense_variant	OR4K14	302	L/R	0.417181	0.0567376	0.479167	0.610169	0.3875	0.625	0.454545	0.405844	0.516393	0.318182	0.482143	0.23913	0.142857	0.68	0.290323	0.618605	15	-	-	-	-
Chr10	27490464	G	A	999	ENSBTAG00000004821	missense_variant	OR4K14	239	S/L	0.218668	0.340426	0.25	0.101695	0.15	0.0833333	0.102941	0.233871	0.0327869	0.338235	0.357143	0.0625	0.392857	0.18	0	0.252315	14	-	-	-	-
Chr10	27490609	G	A	999	ENSBTAG00000004821	missense_variant	OR4K14	191	R/W	0.00307018	0	0	0	0	0	0	0	0	0	0	0.0869565	0	0	0.0483871	0	2	-	-	-	-
Chr10	27491177	C	T	999	ENSBTAG00000004821	initiator_codon_variant	OR4K14	1	M/I	0.0461336	0.0141844	0.0416667	0.0254237	0	0.25	0.0882353	0.0130293	0.00819672	0.0454545	0	0.0869565	0	0.14	0.0322581	0.0894495	12	-	-	-	-
Chr10	28022597	T	G	999	ENSBTAG00000035309	missense_variant	OR4F15	102	F/C	0.0345582	0	0.0416667	0.169492	0.0625	0.0416667	0	0	0	0.176471	0.0178571	0.0869565	0	0	0	0.0599078	8	-	-	-	-
Chr10	28023144	ATTT	ATT	999	ENSBTAG00000035309	frameshift_variant	OR4F15	285	.	0.0131694	0	0	0.0169492	0.025	0	0	0	0	0.0454545	0	0	0.0178571	0	0	0.0509259	5	-	-	-	-
Chr10	28436062	G	C	999	ENSBTAG00000016236	missense_variant	SLC12A6	951	D/H	0.00218341	0	0	0	0	0	0	0	0	0	0	0	0	0.1	0	0	1	AGENESIS OF THE CORPUS CALLOSUM WITH PERIPHERAL NEUROPATHY; ACCPN; CHARLEVOIX DISEASE; ANDERMANN SYNDROME; POLYNEUROPATHY SENSORIMOTOR WITH OR WITHOUT AGENESIS OF THE CORPUSCALLOSUM; CORPUS CALLOSUM AGENESIS OF WITH NEURONOPATHY	OMIM:218000	-	-
Chr10	28783675	C	T	999	ENSBTAG00000044029	stop_gained	AVEN	188	R/*	0.00175131	0	0	0	0	0	0	0	0	0	0	0	0	0.08	0	0	1	-	-	abnormal apoptosis	MP:0001648
Chr10	28827406	T	C	999	ENSBTAG00000025642	missense_variant	RYR3	3639	E/G	0.00568679	0	0.0416667	0	0.0375	0	0.0147059	0	0	0.0757576	0	0	0	0	0	0	4	-	-	abnormal contextual conditioning behavior|abnormal muscle contractility|abnormal spatial learning|absent long term depression|enhanced long term potentiation|hyperactivity|impaired muscle contractility|impaired passive avoidance behavior	MP:0001469|MP:0005620|MP:0001463|MP:0001899|MP:0003008|MP:0001399|MP:0000738|MP:0004000
Chr10	34066264	C	A	999	ENSBTAG00000032518	missense_variant	SPRED1	357	P/T	0.0289728	0.0035461	0	0.00847458	0.025	0.0138889	0.0147059	0.0537459	0	0	0	0	0	0.12	0.241935	0.00688073	9	LEGIUS SYNDROME; NEUROFIBROMATOSIS TYPE 1-LIKE SYNDROME; NFLS	OMIM:611431	abnormal cytokine secretion|abnormal discrimination learning|abnormal eosinophil physiology|abnormal excitatory postsynaptic potential|abnormal spatial learning|abnormal spatial working memory|absent long term depression|craniofacial phenotype|decreased body weight|enhanced paired-pulse facilitation|impaired swimming|increased airway responsiveness|increased eosinophil cell number|increased mast …	MP:0003009|MP:0002802|MP:0002465|MP:0002912|MP:0001463|MP:0008428|MP:0001899|MP:0005382|MP:0001262|MP:0002919|MP:0001522|MP:0001952|MP:0005011|MP:0008764|MP:0000324|MP:0002797|MP:0000585|MP:0003631|MP:0001473|MP:0000435
Chr10	36028628	C	T	999	ENSBTAG00000019079	missense_variant	PLCB2	750	R/H	0.0148992	0	0	0	0	0	0.0147059	0.0530547	0	0	0	0	0	0	0	0	2	-	-	abnormal behavior|abnormal bitter taste sensitivity|abnormal gustatory system physiology|abnormal leukocyte physiology|abnormal sweet taste sensitivity|abnormal taste sensitivity|abnormal vocalization|decreased susceptibility to bacterial infection|decreased susceptibility to infection|decreased susceptibility to viral infection	MP:0004924|MP:0004210|MP:0001985|MP:0002442|MP:0004209|MP:0001986|MP:0001529|MP:0002411|MP:0002409|MP:0002410
Chr10	36034397	G	A	999	ENSBTAG00000019079	missense_variant	PLCB2	268	L/F	0.398182	0.26259	0.404762	0.517241	0.242857	0.472222	0.176471	0.384868	0.491803	0.685185	0.464286	0.104167	0.303571	0.32	0.193548	0.557789	15	-	-	abnormal behavior|abnormal bitter taste sensitivity|abnormal gustatory system physiology|abnormal leukocyte physiology|abnormal sweet taste sensitivity|abnormal taste sensitivity|abnormal vocalization|decreased susceptibility to bacterial infection|decreased susceptibility to infection|decreased susceptibility to viral infection	MP:0004924|MP:0004210|MP:0001985|MP:0002442|MP:0004209|MP:0001986|MP:0001529|MP:0002411|MP:0002409|MP:0002410
Chr10	36283551	C	T	999	ENSBTAG00000003193	missense_variant	RPUSD2	305	R/W	0.00440917	0.0037037	0	0	0.025	0	0.106061	0	0	0	0	0	0	0	0	0	3	-	-	-	-
Chr10	36283564	T	G	999	ENSBTAG00000003193	splice_donor_variant	RPUSD2	.	.	0.0340407	0.0367647	0	0.00847458	0.025	0.0142857	0.0625	0.0519481	0.0163934	0	0	0	0.0535714	0.02	0.0483871	0.0324074	11	-	-	-	-
Chr10	36429555	T	G	999	ENSBTAG00000013480	missense_variant	DNAJC17	272	D/A	0.00675068	0	0	0	0	0	0	0	0.122951	0	0	0	0	0	0	0	1	-	-	embryonic lethality before implantation, complete penetrance|preweaning lethality, complete penetrance	MP:0011094|MP:0011100
Chr10	37058800	G	A	999	ENSBTAG00000001693	missense_variant	RPAP1	1175	P/L	0.0527502	0	0.0416667	0.0169492	0.0555556	0.263889	0.151515	0.00974026	0.0163934	0.121212	0	0.145833	0	0.1	0	0.0939086	11	-	-	-	-
Chr10	37362591	A	C	999	ENSBTAG00000006790	missense_variant	SPTBN5	3155	L/R	0.080036	0.0110294	0.0416667	0.194915	0.0810811	0.0147059	0.0735294	0.100324	0.270492	0.0333333	0.0714286	0.0625	0	0.104167	0.112903	0.0294118	14	-	-	-	-
Chr10	37541272	G	A	999	ENSBTAG00000021924	missense_variant	PLA2G4E	16	R/C	0.00576752	0	0	0	0	0	0	0	0	0	0.178571	0.0625	0	0	0	0	2	-	-	-	-
Chr10	37612310	GAA	G	999	ENSBTAG00000005268	frameshift_variant	PLA2G4D	395	.	0.00625	0.00729927	0.0238095	0	0.0135135	0.0138889	0.0735294	0.00160256	0.00819672	0	0	0	0	0	0	0.00242718	8	-	-	-	-
Chr10	37650719	G	A	999	ENSBTAG00000032068	missense_variant	PLA2G4F	836	R/W	0.0207957	0.00367647	0.0238095	0.169492	0.0972222	0	0	0	0	0.0333333	0	0.0208333	0	0.06	0.0322581	0.00990099	9	-	-	-	-
Chr10	37874339	A	C	999	ENSBTAG00000008868	missense_variant	CAPN3	400	D/A	0.00175593	0	0	0	0	0	0	0	0	0	0	0	0	0.06	0.016129	0	2	MUSCULAR DYSTROPHY LIMB-GIRDLE TYPE 2A; LGMD2A; MUSCULAR DYSTROPHY LIMB-GIRDLE TYPE 2; LGMD2; MUSCULAR DYSTROPHY PELVOFEMORAL; LEYDEN-MOEBIUS MUSCULAR DYSTROPHY; CALPAINOPATHYMYOSITIS EOSINOPHILIC INCLUDED	OMIM:253600	abnormal diaphragm morphology|abnormal gait|abnormal gastrocnemius morphology|abnormal muscle morphology|abnormal sarcolemma morphology|abnormal sarcomere morphology|abnormal skeletal muscle fiber morphology|abnormal soleus morphology|abnormal tibialis anterior morphology|centrally nucleated skeletal muscle fibers|decreased body weight|decreased skeletal muscle fiber diameter|decreased skeletal m…	MP:0002279|MP:0001406|MP:0003082|MP:0002108|MP:0004121|MP:0004090|MP:0003084|MP:0003081|MP:0003083|MP:0009404|MP:0001262|MP:0009402|MP:0004819|MP:0000752|MP:0010090|MP:0000160|MP:0005369|MP:0002169|MP:0009415|MP:0004179
Chr10	42840049	G	A	999	ENSBTAG00000004934	missense_variant	NEMF	352	L/F	0.00482456	0.0248227	0	0	0	0	0	0	0	0	0	0	0	0.06	0.016129	0	3	-	-	preweaning lethality, complete penetrance	MP:0011100
Chr10	42861356	A	T	999	ENSBTAG00000004934	missense_variant	NEMF	72	S/T	0.00699301	0	0	0	0	0	0	0.00801282	0	0	0	0.145833	0	0.06	0.016129	0	4	-	-	preweaning lethality, complete penetrance	MP:0011100
Chr10	43328360	C	T	999	ENSBTAG00000004780	missense_variant	CDKL1	53	R/H	0.132689	0.241007	0.104167	0.194915	0.1875	0.236111	0.030303	0.0576923	0.0245902	0.0909091	0.0178571	0.0869565	0.232143	0.2	0.129032	0.175926	15	-	-	-	-
Chr10	43401913	G	A	999	ENSBTAG00000014792	missense_variant	MAP4K5	326	R/W	0.00262697	0	0	0	0	0	0.0147059	0	0	0	0	0	0	0.06	0.016129	0.00230415	4	-	-	abnormal cell physiology|abnormal enzyme/coenzyme activity|hypoalgesia|increased CD4-positive, alpha beta T cell number|increased IgG1 level	MP:0005621|MP:0005584|MP:0003043|MP:0008074|MP:0008499
Chr10	43672128	T	C	999	ENSBTAG00000020281	splice_donor_variant	NIN	.	.	0.224606	0.303571	0.208333	0.110169	0.075	0.194444	0.25	0.199357	0.221311	0.314286	0.25	0.208333	0.375	0.34	0.241935	0.229167	15	SECKEL SYNDROME 7; SCKL7	OMIM:614851	-	-
Chr10	43797620	T	C	999	ENSBTAG00000044049	missense_variant	ABHD12B	262	L/P	0.00748239	0	0.0416667	0	0	0	0.191176	0	0	0	0	0	0	0	0	0.00462963	3	-	-	-	-
Chr10	44952717	G	C	999	ENSBTAG00000021945	missense_variant	NID2	686	S/C	0.609991	0.701439	0.708333	0.720339	0.75	0.569444	0.691176	0.565916	0.778689	0.428571	0.589286	0.521739	0.5	0.68	0.612903	0.523041	15	-	-	no abnormal phenotype detected	MP:0002169
Chr10	46338208	G	T	999	ENSBTAG00000019474	splice_acceptor_variant	HERC1	.	.	0.00658472	0	0.0625	0	0.0375	0	0	0	0	0.0735294	0	0	0	0	0	0.00930233	4	-	-	abnormal cerebellar Purkinje cell layer|abnormal gait|abnormal Purkinje cell morphology|decreased body height|decreased Purkinje cell number|decreased survivor rate|impaired coordination|limb grasping|Purkinje cell degeneration	MP:0000875|MP:0001406|MP:0000877|MP:0001255|MP:0000880|MP:0008770|MP:0001405|MP:0001513|MP:0000876
Chr10	48172054	A	T	999	ENSBTAG00000038920	splice_acceptor_variant	VPS13C	.	.	0.0334225	0.0181159	0	0.0508475	0	0.0142857	0.0294118	0.0516129	0.0333333	0	0	0	0.0178571	0.02	0.0645161	0.0428571	10	-	-	-	-
Chr10	49797377	G	A	999	ENSBTAG00000005328	missense_variant	ICE2	407	G/E	0.00219877	0	0	0	0	0	0	0	0	0.0142857	0.0714286	0	0	0	0	0	2	-	-	-	-
Chr10	50680295	T	C	999	ENSBTAG00000010298	missense_variant	GTF2A2	3	Y/H	0.00438596	0	0	0	0	0	0	0	0	0	0	0	0	0	0.16129	0	1	-	-	-	-
Chr10	50680306	C	G	999	ENSBTAG00000010298	stop_gained	GTF2A2	6	Y/*	0.00307018	0	0	0	0	0	0	0	0	0	0	0	0	0	0.112903	0	1	-	-	-	-
Chr10	50680308	G	A	999	ENSBTAG00000010298	missense_variant	GTF2A2	7	R/K	0.00307018	0	0	0	0	0	0	0	0	0	0	0	0	0	0.112903	0	1	-	-	-	-
Chr10	51260826	G	C	999	ENSBTAG00000005269	missense_variant	CCNB2	173	L/V	0.00263389	0	0	0	0	0	0	0	0	0	0	0	0	0	0.0967742	0	1	-	-	decreased body weight|decreased litter size|increased double-negative T cell number|preweaning lethality, incomplete penetrance|small thymus	MP:0001262|MP:0001935|MP:0005090|MP:0011110|MP:0000706
Chr10	51780960	C	T	999	ENSBTAG00000005479	missense_variant	LIPC	232	V/M	0.0158033	0.0179856	0.0208333	0	0.0125	0.0555556	0.0735294	0	0	0.0142857	0.232143	0.0434783	0.0178571	0	0	0.00465116	10	HEPATIC LIPASE DEFICIENCY; LIPC DEFICIENCY; HL DEFICIENCY	OMIM:614025	abnormal circulating cholesterol level|abnormal circulating phospholipid level|abnormal reproductive system physiology|decreased circulating corticosterone level|decreased litter size|decreased ovulation rate|increased circulating cholesterol level|increased circulating HDL cholesterol level|increased circulating triglyceride level|small ovary	MP:0000180|MP:0006084|MP:0001919|MP:0002665|MP:0001935|MP:0003355|MP:0005178|MP:0001556|MP:0001552|MP:0001127
Chr10	54537392	A	G	999	ENSBTAG00000013793	missense_variant	NEDD4	286	S/G	0.439261	0.407143	0.541667	0.338983	0.5375	0.347222	0.294118	0.552117	0.52459	0.515152	0.392857	0.391304	0.535714	0.38	0.516129	0.306452	15	-	-	abnormal cerebrum morphology|abnormal dendrite morphology|abnormal excitatory postsynaptic currents|abnormal miniature excitatory postsynaptic currents|abnormal neuron morphology|abnormal synapse morphology|abnormal synaptic vesicle number|abnormal T cell activation|decreased B cell number|decreased body weight|decreased IgG1 level|decreased IgG2b level|decreased IgG3 level|decreased interleukin-…	MP:0008540|MP:0008143|MP:0002910|MP:0004753|MP:0002882|MP:0009538|MP:0004792|MP:0001828|MP:0005017|MP:0001262|MP:0008495|MP:0008497|MP:0008498|MP:0008688|MP:0005095|MP:0004201|MP:0001914|MP:0008074|MP:0008078|MP:0002494|MP:0005015|MP:0011109|MP:0002058|MP:0003631|MP:0011089|MP:0011091|MP:0006254
Chr10	54776235	T	C	999	ENSBTAG00000005848	missense_variant	PRTG	410	L/P	0.00175747	0	0	0	0	0.0555556	0	0	0	0	0	0	0	0	0	0	1	-	-	-	-
Chr10	56122340	G	C	999	ENSBTAG00000025522	missense_variant	UNC13C	1110	P/A	0.0127193	0	0.0208333	0	0.0125	0	0.0606061	0.00641026	0	0	0	0	0	0.16	0.112903	0	6	-	-	abnormal CNS synaptic transmission|abnormal motor learning|enhanced paired-pulse facilitation|nervous system phenotype	MP:0002206|MP:0002804|MP:0002919|MP:0003631
Chr10	56387172	C	A	999	ENSBTAG00000025522	missense_variant	UNC13C	810	L/F	0.0140105	0	0	0	0	0.0416667	0	0.00160256	0	0.191176	0.107143	0	0	0	0.0967742	0	5	-	-	abnormal CNS synaptic transmission|abnormal motor learning|enhanced paired-pulse facilitation|nervous system phenotype	MP:0002206|MP:0002804|MP:0002919|MP:0003631
Chr10	56387941	T	A	999	ENSBTAG00000025522	missense_variant	UNC13C	554	K/I	0.00218914	0	0	0	0	0	0	0	0	0.0735294	0	0	0	0	0	0	1	-	-	abnormal CNS synaptic transmission|abnormal motor learning|enhanced paired-pulse facilitation|nervous system phenotype	MP:0002206|MP:0002804|MP:0002919|MP:0003631
Chr10	56389173	CTGTG	CTG	999	ENSBTAG00000025522	frameshift_variant	UNC13C	142-143	.	0.00526778	0	0	0	0	0	0	0	0	0	0	0.26087	0	0	0	0	1	-	-	abnormal CNS synaptic transmission|abnormal motor learning|enhanced paired-pulse facilitation|nervous system phenotype	MP:0002206|MP:0002804|MP:0002919|MP:0003631
Chr10	56389319	G	A	999	ENSBTAG00000025522	stop_gained	UNC13C	95	R/*	0.00394046	0	0	0	0.0375	0.0138889	0.0735294	0	0	0	0	0	0	0	0	0	3	-	-	abnormal CNS synaptic transmission|abnormal motor learning|enhanced paired-pulse facilitation|nervous system phenotype	MP:0002206|MP:0002804|MP:0002919|MP:0003631
Chr10	56389453	G	T	999	ENSBTAG00000025522	missense_variant	UNC13C	50	T/N	0.0048288	0.00357143	0.0208333	0	0	0.0972222	0	0.00160772	0	0	0	0	0	0	0	0	4	-	-	abnormal CNS synaptic transmission|abnormal motor learning|enhanced paired-pulse facilitation|nervous system phenotype	MP:0002206|MP:0002804|MP:0002919|MP:0003631
Chr10	56389553	G	A	999	ENSBTAG00000025522	missense_variant	UNC13C	17	L/F	0.00307557	0	0	0	0	0	0	0	0	0	0.125	0	0	0	0	0	1	-	-	abnormal CNS synaptic transmission|abnormal motor learning|enhanced paired-pulse facilitation|nervous system phenotype	MP:0002206|MP:0002804|MP:0002919|MP:0003631
Chr10	57887077	G	C	999	ENSBTAG00000024958	missense_variant	FAM214A	143	L/F	0.00573698	0	0	0.00847458	0.05	0	0	0.00165563	0	0.0151515	0	0	0	0	0	0.00458716	5	-	-	-	-
Chr10	57892159	A	G	999	ENSBTAG00000024958	missense_variant	FAM214A	793	R/G	0.0421793	0.00714286	0	0.0762712	0.0128205	0.0277778	0	0.0693548	0	0.0147059	0.0178571	0.0416667	0.0357143	0.12	0.129032	0.0395349	12	-	-	-	-
Chr10	58438094	G	A	999	ENSBTAG00000005865	missense_variant	MAPK6	647	P/L	0.0201932	0.0106383	0.0208333	0.177966	0	0.0416667	0.0147059	0.00161812	0	0.136364	0	0	0	0	0.0483871	0.00462963	9	-	-	abnormal lung development|abnormal lung saccule morphology|abnormal suckling behavior|abnormal type II pneumocyte morphology|abnormal vocalization|atelectasis|carpoptosis|cyanosis|decreased birth weight|decreased fetal weight|decreased heart weight|decreased liver weight|decreased lung weight|impaired coordination|kyphosis|neonatal lethality, complete penetrance|pulmonary hypoplasia|respiratory d…	MP:0001176|MP:0010825|MP:0001436|MP:0002275|MP:0001529|MP:0001177|MP:0005162|MP:0001575|MP:0009674|MP:0009431|MP:0002834|MP:0003402|MP:0005631|MP:0001405|MP:0000160|MP:0011087|MP:0001178|MP:0001954|MP:0001953|MP:0001491
Chr10	58543234	G	A	999	ENSBTAG00000013830	missense_variant	LEO1	584	G/R	0.0202643	0	0.0208333	0.0338983	0.0125	0.0555556	0	0.0370968	0	0.0454545	0	0.0208333	0	0	0.0322581	0.00930233	9	-	-	-	-
Chr10	58576260	G	A	999	ENSBTAG00000047868	missense_variant	TMOD3	19	V/M	0.0113935	0.0106383	0	0.127119	0	0	0	0	0	0.106061	0	0	0	0	0	0	3	-	-	-	-
Chr10	58742410	T	G	999	ENSBTAG00000017683	missense_variant	LYSMD2	187	I/M	0.0271454	0	0	0	0	0	0	0.0849359	0	0	0	0	0	0	0	0.0206422	2	-	-	-	-
Chr10	58951419	A	C	999	ENSBTAG00000000737	missense_variant	DMXL2	338	N/T	0.0356506	0.0181159	0.0208333	0.0423729	0	0.0416667	0.030303	0.0442623	0.0583333	0	0	0	0	0.02	0.0967742	0.0428571	10	POLYENDOCRINE-POLYNEUROPATHY SYNDROME; PEPNS	OMIM:616113	decreased bone mineral content|increased total body fat amount|preweaning lethality|preweaning lethality, complete penetrance	MP:0010124|MP:0010024|MP:0010770|MP:0011100
Chr10	59578557	C	T	999	ENSBTAG00000013616	missense_variant	AP4E1	1131	C/Y	0.207381	0.276596	0.354167	0.20339	0.2625	0.291667	0.294118	0.0424837	0.42623	0.271429	0.160714	0.0217391	0.464286	0.46	0.193548	0.223502	15	SPASTIC PARAPLEGIA 51 AUTOSOMAL RECESSIVE; SPG51; CEREBRAL PALSY SPASTIC QUADRIPLEGIC 4 FORMERLY; CPSQ4 FORMERLY	OMIM:613744	abnormal behavior|abnormal behavioral response to light|abnormal bone structure|abnormal lens morphology|abnormal retinal inner nuclear layer morphology|abnormal sensory capabilities/reflexes/nociception|abnormal sleep behavior|anemia|cardiovascular system phenotype|decreased bone mineral content|decreased cardiac output|decreased cardiac stroke volume|decreased caudal vertebrae number|decreased …	MP:0004924|MP:0011275|MP:0003795|MP:0001303|MP:0003733|MP:0002067|MP:0011396|MP:0001577|MP:0005385|MP:0010124|MP:0003393|MP:0011952|MP:0001539|MP:0004151|MP:0002644|MP:0000781|MP:0005333|MP:0003929|MP:0002834|MP:0003961|MP:0004647|MP:0005562|MP:0002591|MP:0010379|MP:0010025|MP:0011965|MP:0002757|MP:0008535|MP:0001399|MP:0005293|MP:0010123|MP:0002968|MP:0003131|MP:0002833|MP:0005564|MP:0003917|MP:…
Chr10	60594406	T	G	999	ENSBTAG00000011936	missense_variant	ATP8B4	892	I/R	0.00527704	0.0035461	0	0	0.0384615	0.0138889	0.0588235	0.00160256	0	0	0	0	0	0	0	0	5	-	-	-	-
Chr10	60638882	G	C	999	ENSBTAG00000011936	missense_variant	ATP8B4	1101	R/P	0.00529101	0	0	0	0	0	0	0	0	0	0	0.26087	0	0	0	0	1	-	-	-	-
Chr10	61295256	T	A	999	ENSBTAG00000004011	initiator_codon_variant	GALK2	1	M/L	0.0091944	0	0.0416667	0.0423729	0.0625	0	0.0441176	0.00160772	0	0	0	0	0	0	0	0.0115207	6	-	-	-	-
Chr10	61457905	C	T	999	ENSBTAG00000046553	missense_variant	SECISBP2L	794	P/S	0.00877963	0	0.0416667	0.0423729	0.075	0	0.0454545	0	0	0	0	0	0	0	0	0.00925926	5	-	-	-	-
Chr10	61615909	G	A	999	ENSBTAG00000022583	missense_variant	SHC4	106	R/Q	0.0157343	0	0	0	0.0125	0	0	0.0400641	0	0	0.0178571	0.0625	0	0.02	0.0483871	0	6	-	-	-	-
Chr10	62467796	A	C	999	ENSBTAG00000004854	missense_variant	SLC24A5	441	Y/D	0.0604203	0.0744681	0.0416667	0	0	0	0	0.143087	0	0	0	0.0652174	0.0357143	0	0	0.0298165	6	SKIN/HAIR/EYE PIGMENTATION VARIATION IN 4; SHEP4; SKIN/HAIR/EYE PIGMENTATION 4 FAIR/DARK SKINALBINISM OCULOCUTANEOUS TYPE VI INCLUDED; OCA6 INCLUDED	OMIM:113750	abnormal ciliary body pigmentation|abnormal dermal pigmentation|abnormal ear pigmentation|abnormal epidermal pigmentation|abnormal hair shaft melanin granule morphology|abnormal hair shaft melanin granule shape|abnormal iris pigmentation|abnormal iris transillumination|abnormal melanosome morphology|abnormal ocular fundus morphology|abnormal retinal pigmentation|abnormal retinal pigment epitheliu…	MP:0005101|MP:0009385|MP:0000015|MP:0009387|MP:0008731|MP:0009273|MP:0005102|MP:0012122|MP:0005075|MP:0002864|MP:0005103|MP:0005201|MP:0001325|MP:0013278|MP:0009142|MP:0005408|MP:0010052|MP:0006226|MP:0006159
Chr10	67215579	G	A	999	ENSBTAG00000025311	missense_variant	GMFB	130	T/I	0.00967458	0	0	0	0	0	0	0	0.180328	0	0	0	0	0	0	0	1	-	-	abnormal eye blink conditioning behavior|abnormal metencephalon morphology|impaired balance	MP:0002807|MP:0000847|MP:0001525
Chr10	67719528	C	G	53.2	ENSBTAG00000019120	splice_acceptor_variant	WDHD1	.	.	0.00398936	0	0	0	0.025	0.0142857	0	0	0	0.0606061	0	0	0	0	0	0.00471698	4	-	-	-	-
Chr10	67888510	A	G	999	ENSBTAG00000002331	missense_variant	DLGAP5	305	S/P	0.0091944	0	0	0	0	0	0	0.00160772	0	0	0.160714	0	0	0	0	0.0229358	3	-	-	abnormal decidualization|female infertility|reproductive system phenotype	MP:0003845|MP:0001926|MP:0005389
Chr10	69922156	T	G	999	ENSBTAG00000013043	missense_variant	AP5M1	88	V/G	0.0411919	0.0107143	0.0416667	0.00847458	0	0.0416667	0	0.00643087	0.0409836	0.106061	0	0.0869565	0	0.08	0.016129	0.119266	11	-	-	-	-
Chr10	70871187	A	G	999	ENSBTAG00000018898	missense_variant	ARID4A	345	K/R	0.00437445	0	0	0	0.0125	0.0138889	0.117647	0	0	0	0	0	0	0	0	0	3	-	-	abnormal bone marrow morphology|abnormal common myeloid progenitor cell morphology|abnormal definitive hematopoiesis|abnormal mononuclear cell differentiation|anemia|decreased B cell number|decreased body weight|decreased circulating calcium level|decreased circulating fructosamine level|decreased circulating serum albumin level|decreased circulating total protein level|decreased erythrocyte cell…	MP:0002397|MP:0006410|MP:0002123|MP:0002445|MP:0001577|MP:0005017|MP:0001262|MP:0000195|MP:0010088|MP:0005419|MP:0005567|MP:0002875|MP:0010053|MP:0002874|MP:0000221|MP:0001935|MP:0005016|MP:0005562|MP:0002591|MP:0000223|MP:0000222|MP:0005018|MP:0000599|MP:0000691|MP:0000240|MP:0004613|MP:0003121|MP:0001402|MP:0003131|MP:0003135|MP:0004809|MP:0002026|MP:0000218|MP:0002599|MP:0008044|MP:0008039|MP:…
Chr10	70982473	G	T	999	ENSBTAG00000004631	missense_variant	KIAA0586	826	S/I	0.585302	0.77305	0.520833	0.59322	0.4	0.708333	0.294118	0.580128	0.868852	0.382353	0.660714	0.479167	0.642857	0.6	0.66129	0.497685	15	JOUBERT SYNDROME 23; JBTS23	OMIM:616490	abnormal carpal bone morphology|abnormal cell morphology|abnormal digit development|abnormal digit morphology|abnormal direction of heart looping|abnormal endochondral bone ossification|abnormal foot plate morphology|abnormal lateral nasal prominence morphology|abnormal left-right axis patterning|abnormal limb mesenchyme morphology|abnormal long bone epiphyseal plate morphology|abnormal medial na…	MP:0000554|MP:0000358|MP:0006280|MP:0002110|MP:0004252|MP:0008272|MP:0004576|MP:0009902|MP:0001706|MP:0011261|MP:0003055|MP:0009903|MP:0002151|MP:0002113|MP:0004132|MP:0002544|MP:0011708|MP:0004686|MP:0001730|MP:0011098|MP:0001914|MP:0003742|MP:0001787|MP:0000562|MP:0004083|MP:0003109|MP:0002765|MP:0004351|MP:0000547|MP:0004355|MP:0004340|MP:0002764|MP:0004359
Chr10	71078169	C	A	999	ENSBTAG00000004631	missense_variant	KIAA0586	1546	F/L	0.0047993	0	0	0.0932203	0	0	0	0	0	0	0	0	0	0	0	0	1	JOUBERT SYNDROME 23; JBTS23	OMIM:616490	abnormal carpal bone morphology|abnormal cell morphology|abnormal digit development|abnormal digit morphology|abnormal direction of heart looping|abnormal endochondral bone ossification|abnormal foot plate morphology|abnormal lateral nasal prominence morphology|abnormal left-right axis patterning|abnormal limb mesenchyme morphology|abnormal long bone epiphyseal plate morphology|abnormal medial na…	MP:0000554|MP:0000358|MP:0006280|MP:0002110|MP:0004252|MP:0008272|MP:0004576|MP:0009902|MP:0001706|MP:0011261|MP:0003055|MP:0009903|MP:0002151|MP:0002113|MP:0004132|MP:0002544|MP:0011708|MP:0004686|MP:0001730|MP:0011098|MP:0001914|MP:0003742|MP:0001787|MP:0000562|MP:0004083|MP:0003109|MP:0002765|MP:0004351|MP:0000547|MP:0004355|MP:0004340|MP:0002764|MP:0004359
Chr10	71869777	A	G	48.7	ENSBTAG00000005984	missense_variant	DAAM1	341	E/G	0.00263389	0	0	0	0	0	0	0	0	0.0606061	0	0	0	0	0	0.00460829	2	-	-	abnormal cell adhesion|abnormal cell physiology|abnormal fetal cardiomyocyte morphology|abnormal heart left ventricle morphology|abnormal heart ventricle morphology|abnormal muscle physiology|abnormal sarcomere morphology|cardiovascular system phenotype|cyanosis|decreased body size|decreased embryo size|decreased fetal size|decreased survivor rate|double outlet right ventricle|impaired wound heal…	MP:0003566|MP:0005621|MP:0008788|MP:0003921|MP:0005294|MP:0002106|MP:0004090|MP:0005385|MP:0001575|MP:0001265|MP:0001698|MP:0004200|MP:0008770|MP:0000284|MP:0001792|MP:0005565|MP:0008810|MP:0013279|MP:0011109|MP:0010768|MP:0011088|MP:0005312|MP:0011100|MP:0010402
Chr10	72123032	A	C	999	ENSBTAG00000011451	missense_variant	RTN1	93	L/V	0.00482456	0	0.0208333	0	0.025641	0.0138889	0	0	0	0.0735294	0	0	0	0	0	0.00462963	5	-	-	-	-
Chr10	72125580	T	A	999	ENSBTAG00000011451	missense_variant	RTN1	84	D/V	0.0123566	0	0.0208333	0	0.0128205	0	0	0.00321543	0	0	0	0	0	0	0	0.0518868	4	-	-	-	-
Chr10	72583547	C	G	999	ENSBTAG00000014096	missense_variant	PCNXL4	263	P/R	0.00176211	0	0	0	0	0	0.0588235	0	0	0	0	0	0	0	0	0	1	-	-	-	-
Chr10	76928719	T	C	999	ENSBTAG00000009642	missense_variant	AKAP5	416	M/T	0.0061296	0	0	0.0762712	0.0125	0	0	0	0	0	0	0	0	0	0	0.00688073	3	-	-	abnormal AMPA-mediated synaptic currents|abnormal excitatory postsynaptic potential|abnormal pancreatic beta cell morphology|abnormal spatial learning|abnormal synaptic plasticity|absent long term depression|decreased anxiety-related response|decreased circulating insulin level|decreased insulin secretion|decreased susceptibility to pharmacologically induced seizures|enhanced long term potentiati…	MP:0002885|MP:0002912|MP:0005217|MP:0001463|MP:0004859|MP:0001899|MP:0001364|MP:0002727|MP:0003059|MP:0002887|MP:0003008|MP:0005376|MP:0001405|MP:0005293|MP:0005292|MP:0003058|MP:0002891|MP:0003631|MP:0001475|MP:0001473
Chr10	77195183	C	G	141	ENSBTAG00000001551	missense_variant	PLEKHG3	1063	P/R	0.00274725	0	0	0	0	0	0	0	0	0.0769231	0	0	0	0	0	0	1	-	-	-	-
Chr10	79804103	T	G	999	ENSBTAG00000018297	missense_variant	PLEKHH1	1124	F/V	0.0383936	0.0251799	0	0.0508475	0	0.0555556	0.0147059	0.0537459	0.0245902	0	0.0178571	0.0208333	0.037037	0	0.016129	0.0630841	11	-	-	-	-
Chr10	79807603	C	T	999	ENSBTAG00000018297	stop_gained	PLEKHH1	1278	R/*	0.00175901	0	0	0	0.0512821	0	0	0	0	0	0	0	0	0	0	0	1	-	-	-	-
Chr10	80208421	C	A	999	ENSBTAG00000014334	missense_variant	ZFYVE26	1540	W/L	0.231409	0.131206	0.145833	0.262712	0.275	0.180556	0.106061	0.286174	0.52459	0.314286	0.0714286	0.23913	0.125	0.52	0.306452	0.123853	15	SPASTIC PARAPLEGIA 15 AUTOSOMAL RECESSIVE; SPG15; SPASTIC PARAPLEGIA AND RETINAL DEGENERATION; KJELLIN SYNDROME	OMIM:270700	abnormal gait|abnormal lysosome morphology|abnormal lysosome physiology|abnormal posture|abnormal urinary bladder physiology|astrocytosis|ataxia|axon degeneration|behavior/neurological phenotype|brain atrophy|decreased body weight|decreased brain weight|delayed axon extension|enlarged urinary bladder|impaired coordination|kyphosis|motor neuron degeneration|Purkinje cell degeneration	MP:0001406|MP:0005058|MP:0003172|MP:0001504|MP:0010386|MP:0003354|MP:0001393|MP:0005405|MP:0005386|MP:0012506|MP:0001262|MP:0002175|MP:0002946|MP:0011874|MP:0001405|MP:0000160|MP:0000938|MP:0000876
Chr10	80257652	G	A	999	ENSBTAG00000018971	missense_variant	RAD51B	115	G/E	0.0109266	0.0035461	0	0	0	0.0138889	0	0.00322581	0	0.0571429	0	0	0	0	0	0.0344037	5	-	-	embryonic lethality between implantation and somite formation, complete penetrance	MP:0011096
Chr10	80290262	C	A	999	ENSBTAG00000018971	missense_variant	RAD51B	198	S/R	0.00350877	0	0.0208333	0	0	0.0972222	0	0	0	0	0	0	0	0	0	0	2	-	-	embryonic lethality between implantation and somite formation, complete penetrance	MP:0011096
Chr10	82131065	C	T	101	ENSBTAG00000027080	missense_variant	SLC8A3	798	G/D	0.00756228	0	0.0416667	0	0.0416667	0	0	0	0	0.0909091	0	0	0	0	0	0.0144231	4	-	-	abnormal channel response|abnormal synaptic transmission|fatigue|impaired coordination|increased cerebral infarction size|increased startle reflex|neurodegeneration|skeletal muscle fiber necrosis	MP:0003484|MP:0003635|MP:0002899|MP:0001405|MP:0006060|MP:0001488|MP:0002229|MP:0009414
Chr10	82531794	C	T	999	ENSBTAG00000038377	missense_variant	ADAM20	109	C/Y	0.00305944	0	0	0	0	0	0	0	0	0.0714286	0	0	0	0	0	0	1	-	-	-	-
Chr10	83011929	T	G	999	ENSBTAG00000012565	missense_variant	PCNX	1487	F/V	0.0455741	0.202128	0.0625	0	0	0.0416667	0	0	0.0245902	0.03125	0.160714	0	0.107143	0	0.0322581	0.0389908	9	-	-	-	-
Chr10	83487974	A	G	999	ENSBTAG00000015805	missense_variant	SIPA1L1	229	Y/C	0.0026362	0	0	0	0.075	0	0	0	0	0	0	0	0	0	0	0	1	-	-	-	-
Chr10	83488646	C	T	999	ENSBTAG00000015805	missense_variant	SIPA1L1	453	S/F	0.0664917	0	0	0	0.025	0.0277778	0.0294118	0.0932476	0.245902	0.0285714	0.107143	0	0	0	0	0.107798	8	-	-	-	-
Chr10	85173711	C	T	999	ENSBTAG00000011683	missense_variant	NUMB	54	G/R	0.379947	0.514388	0.395833	0.220339	0.474359	0.166667	0.514706	0.418006	0.057377	0.453125	0.5	0.166667	0.714286	0.32	0.16129	0.351852	15	-	-	abnormal cerebellar granule layer morphology|abnormal cerebellar lobule formation|abnormal cerebellar Purkinje cell layer|abnormal cerebellum development|abnormal cerebellum external granule cell layer morphology|abnormal cerebellum vermis morphology|abnormal developmental patterning|abnormal dorsal root ganglion morphology|abnormal embryonic tissue morphology|abnormal extraembryonic tissue morph…	MP:0000886|MP:0006097|MP:0000875|MP:0000854|MP:0000872|MP:0000864|MP:0002084|MP:0000961|MP:0002085|MP:0002086|MP:0003232|MP:0000266|MP:0006108|MP:0002645|MP:0009937|MP:0008803|MP:0008572|MP:0004255|MP:0000364|MP:0003229|MP:0001393|MP:0004073|MP:0005179|MP:0001698|MP:0000880|MP:0004188|MP:0003984|MP:0011098|MP:0013241|MP:0004180|MP:0002169|MP:0002169|MP:0000929|MP:0001787|MP:0011086|MP:0000852|MP:…
Chr10	85330514	G	A	999	ENSBTAG00000002842	missense_variant	HEATR4	821	R/W	0.00263852	0	0.0416667	0	0	0	0.0606061	0	0	0	0	0	0	0	0	0	2	-	-	-	-
Chr10	85713746	C	T	999	ENSBTAG00000020329	missense_variant	FAM161B	576	G/R	0.0464912	0.160714	0.0416667	0.00847458	0.0125	0.0277778	0.117647	0.0304487	0	0.0147059	0	0.0869565	0.111111	0.02	0.016129	0.0231481	13	-	-	-	-
Chr10	85715601	G	A	999	ENSBTAG00000020329	missense_variant	FAM161B	502	R/C	0.0297723	0	0	0.0169492	0.0125	0	0.0147059	0.0691318	0	0	0.267857	0	0	0	0	0.0115207	6	-	-	-	-
Chr10	86449915	C	T	999	ENSBTAG00000008287	missense_variant	YLPM1	806	R/C	0.00525394	0	0.0208333	0.0254237	0	0	0	0	0	0.0857143	0	0	0	0	0	0.00230415	4	-	-	-	-
Chr10	86457082	C	T	999	ENSBTAG00000008287	missense_variant	YLPM1	1227	R/W	0.00262697	0	0.0208333	0	0.0125	0	0.0588235	0	0	0	0	0	0	0	0	0	3	-	-	-	-
Chr10	88469886	C	T	999	ENSBTAG00000003084	missense_variant	GPATCH2L	42	R/W	0.00223614	0	0	0	0	0.0735294	0	0	0	0	0	0	0	0	0	0	1	-	-	-	-
Chr10	89093757	C	T	999	ENSBTAG00000013181	missense_variant	LRRC74A	87	R/W	0.00618921	0	0	0	0	0	0	0	0	0	0	0.291667	0	0	0	0	1	-	-	-	-
Chr10	89378815	C	T	999	ENSBTAG00000009923	missense_variant	CIPC	357	R/W	0.0319149	0	0.104167	0.0258621	0.025641	0.0416667	0.0151515	0	0.00833333	0.205882	0	0	0.0178571	0	0	0.0980861	9	-	-	-	-
Chr10	89682504	G	C	999	ENSBTAG00000020474	initiator_codon_variant	NOXRED1	1	A/G	0.0386304	0.0215827	0.0833333	0.059322	0.0657895	0	0.132353	0.0241935	0.0491803	0.0857143	0	0.270833	0.0357143	0	0.0322581	0.00691244	12	-	-	-	-
Chr10	90126392	G	T	999	ENSBTAG00000012106	stop_gained	ADCK1	297	E/*	0.0244444	0.00362319	0	0	0	0	0	0.0876623	0	0	0	0	0	0	0	0	2	-	-	-	-
Chr10	91868895	G	A	999	ENSBTAG00000025324	missense_variant	NRXN3	158	S/N	0.00659051	0	0.0208333	0.0677966	0.025	0	0.0147059	0	0.00819672	0.0142857	0.0178571	0	0	0	0	0	7	-	-	abnormal miniature excitatory postsynaptic currents|abnormal synapse morphology|nervous system phenotype|no abnormal phenotype detected|postnatal lethality, incomplete penetrance|reduced long term potentiation	MP:0004753|MP:0009538|MP:0003631|MP:0002169|MP:0011086|MP:0001473
Chr10	101278208	G	A	97	ENSBTAG00000018596	missense_variant	PTPN21	74	R/W	0.00264317	0.00359712	0	0	0	0	0	0	0	0	0	0	0	0	0.0806452	0	2	-	-	-	-
Chr10	101278232	A	G	999	ENSBTAG00000018596	missense_variant	PTPN21	66	Y/H	0.00220459	0	0	0	0	0	0	0	0	0	0	0	0	0	0.0806452	0	1	-	-	-	-
Chr10	101335700	G	C	999	ENSBTAG00000030453	splice_acceptor_variant	ZC3H14	.	.	0.00527704	0	0	0	0.025	0	0	0	0	0.0714286	0	0	0	0	0	0.0116822	3	-	-	-	-
Chr10	101368420	G	A	999	ENSBTAG00000009994	missense_variant	EML5	1978	P/L	0.0337719	0.00357143	0.0208333	0.0762712	0	0.111111	0.0147059	0.0514469	0	0	0	0	0	0	0	0.0552995	7	-	-	-	-
Chr10	101597617	C	T	999	ENSBTAG00000030432	missense_variant	TTC8	208	T/M	0.00657895	0	0	0.0677966	0.0125	0.0416667	0	0	0	0	0	0	0	0	0.016129	0.00232558	5	RETINITIS PIGMENTOSA 51; RP51 |BARDET-BIEDL SYNDROME 8; BBS8	OMIM:613464|OMIM:615985	abnormal olfactory epithelium cilium morphology|abnormal photoreceptor inner segment morphology|decreased body size|dilated renal tubules|impaired olfaction|obese|postnatal lethality, incomplete penetrance|retinal degeneration|slow postnatal weight gain	MP:0011281|MP:0003730|MP:0001265|MP:0002705|MP:0008544|MP:0001261|MP:0011086|MP:0001326|MP:0008489
Chr10	101624108	G	A	999	ENSBTAG00000030432	missense_variant	TTC8	376	R/H	0.103237	0.0535714	0	0	0.0125	0.0138889	0.0588235	0.328526	0	0	0	0	0.0535714	0.02	0	0.0115207	8	RETINITIS PIGMENTOSA 51; RP51 |BARDET-BIEDL SYNDROME 8; BBS8	OMIM:613464|OMIM:615985	abnormal olfactory epithelium cilium morphology|abnormal photoreceptor inner segment morphology|decreased body size|dilated renal tubules|impaired olfaction|obese|postnatal lethality, incomplete penetrance|retinal degeneration|slow postnatal weight gain	MP:0011281|MP:0003730|MP:0001265|MP:0002705|MP:0008544|MP:0001261|MP:0011086|MP:0001326|MP:0008489
Chr11	1275245	C	T	999	ENSBTAG00000004297	missense_variant	ACOXL	456	R/Q	0.0250219	0.0107143	0	0	0.0769231	0	0	0.0691318	0	0	0	0.0208333	0	0.04	0	0.00232558	6	-	-	-	-
Chr11	1482315	T	C	999	ENSBTAG00000004297	splice_acceptor_variant	ACOXL	.	.	0.0160571	0.0746269	0.0652174	0	0.0131579	0.0555556	0	0	0	0.015625	0	0	0.0892857	0	0	0.00241546	7	-	-	-	-
Chr11	1935265	T	A	999	ENSBTAG00000001947	stop_gained	ZNF514	510	K/*	0.0105541	0	0	0.00847458	0	0	0	0	0	0.09375	0	0	0	0	0	0.0395349	3	-	-	-	-
Chr11	1935286	G	A	999	ENSBTAG00000001947	missense_variant	ZNF514	503	H/Y	0.0109745	0	0	0.00847458	0	0	0	0	0	0.106061	0	0	0	0	0	0.0397196	3	-	-	-	-
Chr11	1935345	T	C	999	ENSBTAG00000001947	missense_variant	ZNF514	483	K/R	0.0127193	0	0	0.00847458	0	0	0	0	0	0.166667	0	0	0	0	0	0.0391705	3	-	-	-	-
Chr11	1935752	C	T	999	ENSBTAG00000001947	missense_variant	ZNF514	384	C/Y	0.00525394	0	0	0	0	0	0	0.00160256	0	0.0757576	0.0178571	0	0	0	0	0.0114679	4	-	-	-	-
Chr11	1935849	T	C	999	ENSBTAG00000001947	missense_variant	ZNF514	352	K/E	0.00569676	0	0	0	0.0125	0	0	0.00641026	0	0	0	0	0	0.08	0.016129	0.00460829	5	-	-	-	-
Chr11	1939406	A	G	999	ENSBTAG00000001947	missense_variant	ZNF514	39	M/T	0.00526316	0	0	0	0	0	0	0	0	0.1	0.0178571	0	0	0	0	0.00925926	3	-	-	-	-
Chr11	2566678	G	A	999	ENSBTAG00000004497	missense_variant	KANSL3	424	R/W	0.0119048	0	0.0416667	0.211864	0	0	0	0	0	0	0	0	0	0	0	0	2	-	-	-	-
Chr11	2578581	C	G	999	ENSBTAG00000004497	missense_variant	KANSL3	153	A/P	0.0450893	0.0381679	0	0.0338983	0.05	0	0.0147059	0.0698052	0	0	0.0357143	0.0208333	0.0714286	0.1	0.0483871	0.0571429	11	-	-	-	-
Chr11	4505272	G	A	999	ENSBTAG00000043999	missense_variant	REV1	968	P/L	0.00395431	0	0	0	0	0.0555556	0	0	0	0.0588235	0	0	0	0	0	0	2	-	-	abnormal somatic hypermutation frequency|decreased body weight|immune system phenotype|lymphoid hypoplasia|no abnormal phenotype detected|prenatal lethality, incomplete penetrance	MP:0004815|MP:0001262|MP:0005387|MP:0002223|MP:0002169|MP:0011101
Chr11	5442085	C	T	999	ENSBTAG00000004327	missense_variant	LONRF2	327	R/Q	0.143794	0.128571	0.229167	0.0762712	0.325	0.0972222	0.0882353	0.0496795	0.385246	0.0588235	0.0357143	0.25	0.535714	0.22	0.193548	0.123853	15	-	-	-	-
Chr11	5451542	T	C	999	ENSBTAG00000004327	missense_variant	LONRF2	65	K/R	0.00657318	0.0178571	0.0208333	0	0	0.0277778	0	0	0	0	0	0	0	0	0.0967742	0	4	-	-	-	-
Chr11	5788240	C	T	999	ENSBTAG00000016794	missense_variant	SLC10A6	165	V/I	0.213345	0.129496	0.3125	0.29661	0.2	0.180556	0.161765	0.35209	0.0245902	0.363636	0.125	0.0869565	0.160714	0.18	0.306452	0.112903	15	-	-	-	-
Chr11	5788311	T	C	999	ENSBTAG00000016794	missense_variant	SLC10A6	141	N/S	0.00657318	0	0	0	0.05	0	0	0.0112179	0	0.030303	0	0	0	0	0	0.00462963	4	-	-	-	-
Chr11	7125779	A	G	999	ENSBTAG00000018571	missense_variant	IL1RL1	134	I/V	0.175723	0.221429	0.0833333	0.194915	0.125	0.111111	0.0606061	0.317308	0.0327869	0.19697	0.178571	0	0.196429	0.12	0.16129	0.0668203	14	-	-	abnormal eosinophil physiology|abnormal interleukin secretion|abnormal response to infection|abnormal T-helper 2 physiology|decreased eosinophil cell number|decreased IgE level|decreased interleukin-4 secretion|decreased interleukin-5 secretion|granulomatous inflammation|increased eosinophil cell number|increased susceptibility to induced pancreatitis|no abnormal phenotype detected	MP:0002465|MP:0008568|MP:0005025|MP:0005466|MP:0005012|MP:0002492|MP:0008700|MP:0008703|MP:0002500|MP:0005011|MP:0004761|MP:0002169
Chr11	7431503	C	T	999	ENSBTAG00000001714	missense_variant	MFSD9	62	S/N	0.0508326	0.00719424	0.0208333	0.059322	0.025	0	0.0294118	0.0401929	0.344262	0	0	0	0	0.16	0.16129	0.0298165	10	-	-	-	-
Chr11	9158976	G	C	999	ENSBTAG00000006150	missense_variant	MRPS9	384	Q/H	0.00409836	0	0	0	0	0.0588235	0	0.00163934	0	0	0	0	0	0	0	0.00507614	3	-	-	-	-
Chr11	9742966	T	C	999	ENSBTAG00000013108	missense_variant	HK2	212	M/V	0.00306212	0	0	0	0.0125	0	0.0147059	0	0	0	0	0.0869565	0	0	0	0	3	-	-	abnormal cerebellar granule cell migration|abnormal cerebellum external granule cell layer morphology|abnormal neuronal precursor proliferation|decreased body weight|embryonic growth retardation|embryonic lethality between somite formation and embryo turning, complete penetrance|irregular external granule cell layer|no abnormal phenotype detected	MP:0009977|MP:0000872|MP:0004948|MP:0001262|MP:0003984|MP:0011097|MP:0000874|MP:0002169
Chr11	10152877	CGG	CTGCAGTGTAAGG	999	ENSBTAG00000001843	frameshift_variant	WBP1	138	.	0.00274223	0	0	0	0	0	0	0	0	0	0	0	0	0.1	0.016129	0	2	-	-	-	-
Chr11	10182844	G	A	999	ENSBTAG00000000490	missense_variant	RTKN	255	R/H	0.00662544	0	0.0416667	0	0.0263158	0	0.147059	0	0	0	0	0	0	0	0	0.00233645	4	-	-	-	-
Chr11	10185330	C	T	999	ENSBTAG00000000490	missense_variant	RTKN	471	R/W	0.00546448	0	0	0	0	0	0	0.00801282	0	0	0	0	0	0.104167	0.0322581	0	3	-	-	-	-
Chr11	10644893	C	A	35.6	ENSBTAG00000022381	missense_variant	TET3	605	S/I	0.00318471	0	0.0217391	0	0	0	0	0	0	0.0517241	0	0	0	0.02	0	0.005	4	-	-	abnormal DNA methylation|maternal effect|reduced female fertility	MP:0008877|MP:0003718|MP:0001923
Chr11	10783262	C	G	999	ENSBTAG00000009600	splice_donor_variant	STAMBP	.	.	0.0135965	0.0178571	0	0.00847458	0	0.0277778	0	0.0145161	0	0.0428571	0	0	0.0535714	0	0	0.0138889	7	MICROCEPHALY-CAPILLARY MALFORMATION SYNDROME; MICCAP	OMIM:614261	abnormal cerebral cortex morphology|blepharoptosis|hippocampal neuron degeneration|immune system phenotype|lethality at weaning, complete penetrance|limb grasping|postnatal growth retardation	MP:0000788|MP:0001344|MP:0000811|MP:0005387|MP:0011083|MP:0001513|MP:0001732
Chr11	10916800	G	A	999	ENSBTAG00000011172	missense_variant	ALMS1	2881	T/M	0.0926251	0.0070922	0.0208333	0	0.0375	0.0138889	0.0147059	0.2589	0	0	0	0.0869565	0	0.02	0.274194	0.0345622	10	ALSTROM SYNDROME; ALMS; ALSS	OMIM:203800	abnormal circulating cholesterol level|abnormal eye electrophysiology|abnormal eye physiology|abnormal hepatocyte morphology|abnormal proximal convoluted tubule morphology|abnormal renal tubule epithelial cell primary cilium morphology|abnormal retinal outer nuclear layer morphology|abnormal seminiferous tubule morphology|abnormal spermatogenesis|albuminuria|cellular phenotype|crystalluria|degran…	MP:0000180|MP:0005551|MP:0005253|MP:0000607|MP:0004756|MP:0011066|MP:0003731|MP:0002216|MP:0001156|MP:0002871|MP:0005384|MP:0009645|MP:0009255|MP:0009050|MP:0002705|MP:0003068|MP:0000599|MP:0002628|MP:0001559|MP:0006325|MP:0001260|MP:0005178|MP:0001556|MP:0002079|MP:0005669|MP:0001552|MP:0006094|MP:0011939|MP:0011368|MP:0011440|MP:0003917|MP:0002981|MP:0011967|MP:0005455|MP:0010024|MP:0002962|MP:…
Chr11	11020836	C	T	999	ENSBTAG00000011172	missense_variant	ALMS1	221	D/N	0.0030648	0	0	0	0.0625	0	0.0147059	0	0	0.0151515	0	0	0	0	0	0	3	ALSTROM SYNDROME; ALMS; ALSS	OMIM:203800	abnormal circulating cholesterol level|abnormal eye electrophysiology|abnormal eye physiology|abnormal hepatocyte morphology|abnormal proximal convoluted tubule morphology|abnormal renal tubule epithelial cell primary cilium morphology|abnormal retinal outer nuclear layer morphology|abnormal seminiferous tubule morphology|abnormal spermatogenesis|albuminuria|cellular phenotype|crystalluria|degran…	MP:0000180|MP:0005551|MP:0005253|MP:0000607|MP:0004756|MP:0011066|MP:0003731|MP:0002216|MP:0001156|MP:0002871|MP:0005384|MP:0009645|MP:0009255|MP:0009050|MP:0002705|MP:0003068|MP:0000599|MP:0002628|MP:0001559|MP:0006325|MP:0001260|MP:0005178|MP:0001556|MP:0002079|MP:0005669|MP:0001552|MP:0006094|MP:0011939|MP:0011368|MP:0011440|MP:0003917|MP:0002981|MP:0011967|MP:0005455|MP:0010024|MP:0002962|MP:…
Chr11	13010540	G	A	999	ENSBTAG00000013290	missense_variant	DYSF	835	T/M	0.00841453	0.00367647	0	0.0172414	0	0.111111	0	0	0	0	0.0178571	0	0	0	0	0.0141509	5	MUSCULAR DYSTROPHY LIMB-GIRDLE TYPE 2B; LGMD2B; MUSCULAR DYSTROPHY LIMB-GIRDLE TYPE 3; LGMD3 |MIYOSHI MUSCULAR DYSTROPHY 1; MMD1; MIYOSHI MYOPATHY; MUSCULAR DYSTROPHY DISTAL LATE-ONSET AUTOSOMAL RECESSIVE |MYOPATHY DISTAL WITH ANTERIOR TIBIAL ONSET	OMIM:253601|OMIM:254130|OMIM:606768	abnormal muscle regeneration|abnormal physical strength|abnormal sarcolemma morphology|abnormal skeletal muscle fiber morphology|abnormal skeletal muscle morphology|centrally nucleated skeletal muscle fibers|dystrophic muscle|increased circulating creatine kinase level|increased skeletal muscle fiber size|increased variability of skeletal muscle fiber size|limb grasping|progressive muscle weaknes…	MP:0000750|MP:0004262|MP:0004121|MP:0003084|MP:0000759|MP:0009404|MP:0000752|MP:0010090|MP:0009399|MP:0009403|MP:0001513|MP:0000748|MP:0009420|MP:0009412|MP:0009414
Chr11	14223298	C	T	999	ENSBTAG00000012519	missense_variant	XDH	106	A/T	0.0175901	0.00357143	0.0208333	0	0.0625	0.138889	0	0.00974026	0	0.0428571	0	0	0	0	0	0.0327103	7	XANTHINURIA TYPE I; XANTHINE DEHYDROGENASE DEFICIENCY; XDH DEFICIENCY; XANTHINE OXIDASE DEFICIENCY	OMIM:278300	abnormal blood homeostasis|abnormal involution of the mammary gland|abnormal kidney cortex morphology|abnormal kidney development|abnormal kidney morphology|abnormal lactation|abnormal lipid homeostasis|abnormal mammary gland growth during lactation|abnormal milk composition|abnormal renal glomerulus morphology|abnormal renal tubule epithelium morphology|abnormal renal tubule morphology|abnormal …	MP:0009642|MP:0006271|MP:0000521|MP:0000527|MP:0002135|MP:0001882|MP:0002118|MP:0006270|MP:0004047|MP:0005325|MP:0009640|MP:0002703|MP:0000759|MP:0009643|MP:0009645|MP:0008853|MP:0008822|MP:0001265|MP:0001262|MP:0010025|MP:0002705|MP:0005376|MP:0005039|MP:0003432|MP:0005565|MP:0002968|MP:0008806|MP:0000194|MP:0005553|MP:0005317|MP:0003606|MP:0003674|MP:0004969|MP:0011085|MP:0002083|MP:0003215|MP:…
Chr11	19302484	C	T	999	ENSBTAG00000024980	missense_variant	VIT	651	R/W	0.00440529	0	0	0	0.0125	0	0	0	0	0	0.0178571	0	0	0.08	0.0483871	0	4	-	-	-	-
Chr11	19465433	A	G	999	ENSBTAG00000014310	missense_variant	HEATR5B	1955	I/T	0.00831874	0	0.0208333	0.0762712	0	0.0555556	0	0	0	0	0	0	0	0	0.0645161	0.00229358	5	-	-	-	-
Chr11	19638808	G	A	999	ENSBTAG00000008707	stop_gained	SULT6B1	150	R/*	0.0245184	0.102837	0.0208333	0	0.05	0.0277778	0	0	0	0	0	0.0217391	0.107143	0.02	0	0.016055	8	-	-	-	-
Chr11	19679809	G	C	999	ENSBTAG00000039770	missense_variant	CEBPZ	363	R/G	0.0131464	0	0	0	0	0	0	0	0.229508	0	0	0	0	0	0	0	1	-	-	-	-
Chr11	19698774	C	T	999	ENSBTAG00000001113	missense_variant	NDUFAF7	341	R/C	0.0035057	0	0	0.0677966	0	0	0	0	0	0	0	0	0	0	0	0	1	-	-	embryonic lethality prior to organogenesis	MP:0013292
Chr11	19744990	T	A	69.1	ENSBTAG00000001114	stop_gained	PRKD3	210	R/*	0.00396127	0	0.0217391	0	0.0135135	0	0	0	0	0.0606061	0	0	0	0	0	0.00694444	4	-	-	abnormal femur morphology|abnormal trabecular bone morphology|abnormal vertebrae morphology	MP:0000559|MP:0000130|MP:0000137
Chr11	20393733	T	G	999	ENSBTAG00000032905	missense_variant	RMDN2	105	S/A	0.750657	0.827338	0.666667	0.627119	0.55	0.666667	0.397059	0.826923	0.625	0.764706	0.267857	0.652174	0.696429	0.72	0.822581	0.885321	15	-	-	-	-
Chr11	20393749	G	A	999	ENSBTAG00000032905	missense_variant	RMDN2	110	S/N	0.0434592	0.158273	0.0208333	0	0	0.0277778	0.0147059	0.0432692	0.025	0	0	0	0.142857	0	0	0.0207373	8	-	-	-	-
Chr11	25592471	C	T	999	ENSBTAG00000003555	missense_variant	THADA	1840	A/T	0.00615655	0	0	0	0.0512821	0	0	0	0.0583333	0	0	0	0	0	0.016129	0	3	-	-	-	-
Chr11	25633368	C	T	999	ENSBTAG00000003555	missense_variant	THADA	507	R/H	0.902913	0.914286	0.916667	0.966102	0.868421	0.875	0.632353	0.907051	0.983607	0.9375	0.642857	0.9375	1	0.96	0.725806	0.945498	15	-	-	-	-
Chr11	28775940	C	T	999	ENSBTAG00000004105	missense_variant	TMEM247	205	A/V	0.33187	0.367857	0.1875	0.440678	0.25641	0.263889	0.205882	0.419614	0.15	0.414286	0.267857	0.208333	0.428571	0.5	0.387097	0.232558	15	-	-	-	-
Chr11	29728216	T	C	999	ENSBTAG00000002742	missense_variant	MSH2	841	I/T	0.0197195	0.117021	0.0208333	0	0.025	0	0	0	0	0.0151515	0	0	0.107143	0	0	0.00229358	6	MUIR-TORRE SYNDROME; MRTES; CUTANEOUS SEBACEOUS NEOPLASMS AND KERATOACANTHOMAS MULTIPLE WITHGASTROINTESTINAL AND OTHER CARCINOMAS |LYNCH SYNDROME I |MISMATCH REPAIR CANCER SYNDROME; MMRCS; MISMATCH REPAIR DEFICIENCY; MMR DEFICIENCY; CHILDHOOD CANCER SYNDROME; BRAIN TUMOR-POLYPOSIS SYNDROME 1; BTPS1; BTP1 SYNDROME; TURCOT SYNDROME; CONSTITUTIONAL MISMATCH REPAIR DEFICIENCY SYNDROME; CMMRDS	OMIM:158320|OMIM:120435|OMIM:276300	abnormal class switch recombination|abnormal inflammatory response|abnormal mismatch repair|abnormal physiological response to xenobiotic|abnormal somatic hypermutation frequency|abnormal tumor morphology|colon polyps|decreased IgG1 level|decreased IgG3 level|decreased IgG level|decreased mature B cell number|decreased survivor rate|immune system phenotype|increased brain tumor incidence|increase…	MP:0004816|MP:0001845|MP:0009797|MP:0008872|MP:0004815|MP:0003448|MP:0003269|MP:0008495|MP:0008498|MP:0001805|MP:0008211|MP:0008770|MP:0005387|MP:0009277|MP:0010279|MP:0003667|MP:0004499|MP:0002957|MP:0002404|MP:0003324|MP:0008019|MP:0008014|MP:0009320|MP:0012431|MP:0010299|MP:0003789|MP:0010300|MP:0009309|MP:0004207|MP:0002024|MP:0002020|MP:0009828|MP:0009222|MP:0002083|MP:0002006
Chr11	29986768	C	A	999	ENSBTAG00000001424	missense_variant	MSH6	1095	R/S	0.0157895	0	0.0208333	0.0423729	0.025	0.0694444	0	0	0	0	0.0178571	0	0	0	0.193548	0.0115207	7	COLORECTAL CANCER HEREDITARY NONPOLYPOSIS TYPE 5; HNPCC5 |ENDOMETRIAL CANCER |MISMATCH REPAIR CANCER SYNDROME; MMRCS; MISMATCH REPAIR DEFICIENCY; MMR DEFICIENCY; CHILDHOOD CANCER SYNDROME; BRAIN TUMOR-POLYPOSIS SYNDROME 1; BTPS1; BTP1 SYNDROME; TURCOT SYNDROME; CONSTITUTIONAL MISMATCH REPAIR DEFICIENCY SYNDROME; CMMRDS	OMIM:614350|OMIM:608089|OMIM:276300	increased basal cell carcinoma incidence|increased gastrointestinal tumor incidence|increased hemolymphoid system tumor incidence|increased intestinal adenoma incidence|increased lymphoma incidence|increased skin tumor incidence|increased tumor incidence|increased uterus tumor incidence|premature death	MP:0004208|MP:0010279|MP:0010296|MP:0002404|MP:0012431|MP:0010300|MP:0002020|MP:0009222|MP:0002083
Chr11	31111049	T	A	999	ENSBTAG00000032424	missense_variant	FSHR	669	N/I	0.00218531	0	0	0	0	0	0	0.00160256	0	0	0	0	0	0	0.0645161	0	2	OVARIAN HYPERSTIMULATION SYNDROME |OVARIAN DYSGENESIS 1	OMIM:608115|OMIM:233300	abnormal abdominal fat pad morphology|abnormal adrenal gland morphology|abnormal caput epididymis morphology|abnormal corpus epididymis morphology|abnormal dentate gyrus morphology|abnormal endometrial gland morphology|abnormal enzyme/coenzyme activity|abnormal epididymis epithelium morphology|abnormal epididymis morphology|abnormal estrous cycle|abnormal estrus|abnormal female germ cell morpholo…	MP:0000010|MP:0000639|MP:0002660|MP:0002661|MP:0000812|MP:0009094|MP:0005584|MP:0004933|MP:0002631|MP:0001927|MP:0009016|MP:0006361|MP:0000559|MP:0002161|MP:0008868|MP:0006362|MP:0000627|MP:0008871|MP:0001130|MP:0002783|MP:0001126|MP:0003507|MP:0001928|MP:0009013|MP:0011750|MP:0002216|MP:0006380|MP:0001156|MP:0006378|MP:0002685|MP:0009838|MP:0008892|MP:0009230|MP:0001932|MP:0009232|MP:0004543|MP:…
Chr11	31111742	G	A	999	ENSBTAG00000032424	missense_variant	FSHR	438	T/I	0.0167106	0.0857143	0.0416667	0	0.027027	0	0	0.00160772	0	0	0	0	0.125	0	0	0.00233645	6	OVARIAN HYPERSTIMULATION SYNDROME |OVARIAN DYSGENESIS 1	OMIM:608115|OMIM:233300	abnormal abdominal fat pad morphology|abnormal adrenal gland morphology|abnormal caput epididymis morphology|abnormal corpus epididymis morphology|abnormal dentate gyrus morphology|abnormal endometrial gland morphology|abnormal enzyme/coenzyme activity|abnormal epididymis epithelium morphology|abnormal epididymis morphology|abnormal estrous cycle|abnormal estrus|abnormal female germ cell morpholo…	MP:0000010|MP:0000639|MP:0002660|MP:0002661|MP:0000812|MP:0009094|MP:0005584|MP:0004933|MP:0002631|MP:0001927|MP:0009016|MP:0006361|MP:0000559|MP:0002161|MP:0008868|MP:0006362|MP:0000627|MP:0008871|MP:0001130|MP:0002783|MP:0001126|MP:0003507|MP:0001928|MP:0009013|MP:0011750|MP:0002216|MP:0006380|MP:0001156|MP:0006378|MP:0002685|MP:0009838|MP:0008892|MP:0009230|MP:0001932|MP:0009232|MP:0004543|MP:…
Chr11	37625143	C	T	999	ENSBTAG00000011104	missense_variant	RTN4	473	C/Y	0.0438212	0.0035461	0	0	0	0	0	0.152733	0	0	0	0	0	0	0	0.00697674	3	-	-	abnormal axon extension|abnormal central nervous system regeneration|abnormal nervous system physiology|embryonic lethality|embryonic lethality, complete penetrance|nervous system phenotype|no abnormal phenotype detected	MP:0003651|MP:0003407|MP:0003633|MP:0008762|MP:0011092|MP:0003631|MP:0002169
Chr11	37625607	T	G	999	ENSBTAG00000011104	missense_variant	RTN4	318	E/D	0.0287356	0.0107914	0.0416667	0.0508475	0.0125	0.0138889	0.0151515	0.042623	0.025	0	0.0178571	0	0	0.02	0.0322581	0.0414747	12	-	-	abnormal axon extension|abnormal central nervous system regeneration|abnormal nervous system physiology|embryonic lethality|embryonic lethality, complete penetrance|nervous system phenotype|no abnormal phenotype detected	MP:0003651|MP:0003407|MP:0003633|MP:0008762|MP:0011092|MP:0003631|MP:0002169
Chr11	37890546	G	A	999	ENSBTAG00000017469	missense_variant	CCDC88A	1170	R/W	0.022807	0	0	0	0.0641026	0.0694444	0.0151515	0	0	0.0441176	0.142857	0.0869565	0	0	0	0.0529954	7	-	-	abnormal dendritic spine morphology|abnormal dentate gyrus morphology|abnormal excitatory postsynaptic currents|abnormal GABAergic neuron morphology|abnormal habituation to a new environment|abnormal long term object recognition memory|abnormal neocortex morphology|abnormal neuronal migration|abnormal neuron differentiation|abnormal olfactory bulb development|abnormal olfactory bulb glomerular la…	MP:0009936|MP:0000812|MP:0002910|MP:0003245|MP:0011620|MP:0002801|MP:0008547|MP:0006009|MP:0009937|MP:0002739|MP:0009948|MP:0009949|MP:0009951|MP:0000819|MP:0009952|MP:0002792|MP:0004279|MP:0005602|MP:0001262|MP:0000774|MP:0008948|MP:0009142|MP:0005378|MP:0001402|MP:0009454|MP:0012307|MP:0010768|MP:0003631|MP:0001732|MP:0011085|MP:0002083|MP:0001473|MP:0002635|MP:0002741|MP:0001263
Chr11	43558415	A	C	999	ENSBTAG00000009694	splice_donor_variant	PUS10	.	.	0.181338	0.17029	0.145833	0.228814	0.1125	0.0972222	0.220588	0.234727	0.114754	0.0454545	0.107143	0.0833333	0.232143	0.2	0.193548	0.186916	15	-	-	-	-
Chr11	44512070	C	A	999	ENSBTAG00000000152	missense_variant	RANBP2	2710	G/C	0.0814361	0.0141844	0.0625	0	0.05	0.0138889	0	0.257235	0.00819672	0	0	0.0652174	0	0.1	0	0.00458716	9	ENCEPHALOPATHY ACUTE INFECTION-INDUCED SUSCEPTIBILITY TO 3; IIAE3; ENCEPHALOPATHY ACUTE NECROTIZING SUSCEPTIBILITY TO; ANE	OMIM:608033	abnormal mitosis|abnormal nervous system physiology|abnormal rod electrophysiology|aneuploidy|decreased susceptibility to diet-induced obesity|decreased tumor latency|elevated level of mitotic sister chromatid exchange|embryonic lethality, complete penetrance|growth/size/body region phenotype|homeostasis/metabolism phenotype|impaired glucose tolerance|increased hepatocellular carcinoma incidence|…	MP:0004046|MP:0003633|MP:0004021|MP:0004024|MP:0005659|MP:0010308|MP:0003701|MP:0011092|MP:0005378|MP:0005376|MP:0005293|MP:0003331|MP:0004499|MP:0008714|MP:0002032|MP:0002020|MP:0003631|MP:0011091|MP:0011100
Chr11	45639663	G	A	999	ENSBTAG00000005614	missense_variant	UXS1	418	R/H	0.0122485	0.00714286	0	0.00847458	0.0125	0.0138889	0.279412	0	0	0	0	0	0	0	0	0.00229358	6	-	-	abnormal humoral immune response|increased IgG1 level|prenatal lethality, complete penetrance	MP:0001800|MP:0008499|MP:0011091
Chr11	46308739	G	C	999	ENSBTAG00000002288	missense_variant	NT5DC4	404	R/P	0.338315	0.347015	0.363636	0.219298	0.375	0.5	0.409091	0.369707	0.311475	0.209677	0.196429	0.434783	0.428571	0.0869565	0.33871	0.286765	15	-	-	-	-
Chr11	46488644	A	T	999	ENSBTAG00000013675	missense_variant	IL37	167	E/V	0.231611	0.317857	0.229167	0.0847458	0.407895	0.194444	0.220588	0.270833	0.557377	0.114286	0.0357143	0.108696	0.357143	0	0.370968	0.0733945	14	-	-	-	-
Chr11	47412221	A	T	999	ENSBTAG00000009033	splice_donor_variant	TEX37	.	.	0.678257	0.621429	0.708333	0.754237	0.692308	0.736111	0.69697	0.582258	0.745902	0.712121	0.875	0.75	0.553571	0.72	0.629032	0.776744	15	-	-	hypoactivity	MP:0001402
Chr11	47738197	C	G	999	ENSBTAG00000004364	missense_variant	THNSL2	371	D/H	0.559269	0.275735	0.5625	0.483051	0.618421	0.388889	0.352941	0.65798	0.893443	0.796875	0.555556	0.541667	0.446429	0.28	0.403226	0.635714	15	-	-	-	-
Chr11	47752440	C	G	999	ENSBTAG00000004364	missense_variant	THNSL2	27	G/R	0.690901	0.474453	0.604167	0.79661	0.689189	0.4	0.558824	0.798701	0.983607	0.766667	0.678571	0.666667	0.517857	0.64	0.596774	0.707143	15	-	-	-	-
Chr11	47919155	C	G	999	ENSBTAG00000008956	missense_variant	CD8B	56	R/G	0.0268577	0.0111111	0	0	0	0	0	0.0506536	0	0	0	0	0.0185185	0.104167	0	0.0471698	5	-	-	abnormal CD4-positive T cell differentiation|abnormal CD8-positive, alpha-beta T cell differentiation|abnormal CD8-positive, alpha beta T cell morphology|abnormal cytotoxic T cell physiology|abnormal dendritic cell morphology|abnormal double-positive T cell morphology|abnormal enzyme/coenzyme activity|abnormal gamma-delta intraepithelial T cell morphology|abnormal T cell differentiation|abnormal …	MP:0008076|MP:0008080|MP:0005010|MP:0005078|MP:0005461|MP:0002408|MP:0005584|MP:0008349|MP:0002145|MP:0003944|MP:0008079|MP:0005018|MP:0000715|MP:0005387
Chr11	48692223	G	A	999	ENSBTAG00000006481	missense_variant	POLR1A	884	G/S	0.0245184	0	0	0	0.075	0.0138889	0	0.0691318	0	0.0882353	0	0	0	0	0	0	4	ACROFACIAL DYSOSTOSIS CINCINNATI TYPE; AFDCIN	OMIM:616462	-	-
Chr11	48711751	C	T	999	ENSBTAG00000006481	missense_variant	POLR1A	1596	R/C	0.0229148	0.16791	0	0	0.0147059	0	0	0	0	0	0	0	0.0357143	0	0	0	3	ACROFACIAL DYSOSTOSIS CINCINNATI TYPE; AFDCIN	OMIM:616462	-	-
Chr11	49284644	G	A	999	ENSBTAG00000038477	missense_variant	GGCX	84	G/D	0.0197368	0	0	0	0	0	0	0.0709677	0	0.0147059	0	0	0	0	0	0	2	PSEUDOXANTHOMA ELASTICUM-LIKE DISORDER WITH MULTIPLE COAGULATION FACTORDEFICIENCY; PXE-LIKE DISORDER WITH MULTIPLE COAGULATION FACTOR DEFICIENCY |VITAMIN K-DEPENDENT CLOTTING FACTORS COMBINED DEFICIENCY OF 1	OMIM:610842|OMIM:277450	anemia|genital hemorrhage|hemorrhage|homeostasis/metabolism phenotype|impaired blood coagulation|increased bleeding time|internal hemorrhage|lethality throughout fetal growth and development, incomplete penetrance|mortality/aging|neonatal lethality, complete penetrance|pregnancy-related premature death|premature death|skeleton phenotype|uterine hemorrhage	MP:0001577|MP:0004245|MP:0001914|MP:0005376|MP:0020215|MP:0005606|MP:0001634|MP:0011109|MP:0010768|MP:0011087|MP:0008028|MP:0002083|MP:0005390|MP:0004898
Chr11	60365102	A	C	999	ENSBTAG00000009290	missense_variant	FAM161A	325	F/V	0.0170753	0.0321429	0.0625	0.00847458	0	0	0.0147059	0.00480769	0.0666667	0	0	0.104167	0.0178571	0	0	0.0137615	9	RETINITIS PIGMENTOSA 28; RP28	OMIM:606068	abnormal electroretinogram waveform feature|abnormal photoreceptor connecting cilium morphology|abnormal photoreceptor outer segment morphology|abnormal retinal apoptosis|abnormal retinal photoreceptor morphology|abnormal vision|decreased a wave amplitude|decreased b wave amplitude|decreased coping response|decreased exploration in new environment|disorganized photoreceptor outer segment|increase…	MP:0012029|MP:0014059|MP:0003729|MP:0006072|MP:0001004|MP:0002090|MP:0012143|MP:0012144|MP:0003064|MP:0001417|MP:0008586|MP:0012147|MP:0012150|MP:0010052|MP:0002626|MP:0008918|MP:0001326|MP:0008518|MP:0008450|MP:0010507|MP:0008515
Chr11	60365109	T	G	999	ENSBTAG00000009290	missense_variant	FAM161A	322	Q/H	0.0363716	0	0	0	0.0125	0	0	0.107372	0	0.0909091	0	0.0208333	0	0.04	0	0.0115207	6	RETINITIS PIGMENTOSA 28; RP28	OMIM:606068	abnormal electroretinogram waveform feature|abnormal photoreceptor connecting cilium morphology|abnormal photoreceptor outer segment morphology|abnormal retinal apoptosis|abnormal retinal photoreceptor morphology|abnormal vision|decreased a wave amplitude|decreased b wave amplitude|decreased coping response|decreased exploration in new environment|disorganized photoreceptor outer segment|increase…	MP:0012029|MP:0014059|MP:0003729|MP:0006072|MP:0001004|MP:0002090|MP:0012143|MP:0012144|MP:0003064|MP:0001417|MP:0008586|MP:0012147|MP:0012150|MP:0010052|MP:0002626|MP:0008918|MP:0001326|MP:0008518|MP:0008450|MP:0010507|MP:0008515
Chr11	62937541	C	A	125	ENSBTAG00000009299	missense_variant	AFTPH	798	P/Q	0.00350263	0	0.0208333	0	0	0	0	0	0	0.0571429	0	0	0	0	0	0.00688073	3	-	-	-	-
Chr11	66998234	C	A	999	ENSBTAG00000020669	stop_gained	PROKR1	293	Y/*	0.0406613	0	0.0208333	0.745763	0	0	0	0	0	0	0	0	0	0	0	0.00246305	3	-	-	abnormal capillary morphology|abnormal cardiovascular system physiology|abnormal fluid intake|abnormal heart morphology|abnormal nociception after inflammation|abnormal retinal pigmentation|abnormal sleep behavior|abnormal thermal nociception|decreased body temperature|hypoalgesia|hyporesponsive to tactile stimuli|increased body length|increased bone mineral content|increased bone mineral density…	MP:0003658|MP:0001544|MP:0011947|MP:0000266|MP:0002736|MP:0005103|MP:0011396|MP:0002733|MP:0005534|MP:0003043|MP:0005498|MP:0001257|MP:0010123|MP:0000062|MP:0008531|MP:0001973|MP:0010768|MP:0002169|MP:0005389
Chr11	66998278	A	T	999	ENSBTAG00000020669	missense_variant	PROKR1	308	D/V	0.00264317	0	0	0.0508475	0	0	0	0	0	0	0	0	0	0	0	0	1	-	-	abnormal capillary morphology|abnormal cardiovascular system physiology|abnormal fluid intake|abnormal heart morphology|abnormal nociception after inflammation|abnormal retinal pigmentation|abnormal sleep behavior|abnormal thermal nociception|decreased body temperature|hypoalgesia|hyporesponsive to tactile stimuli|increased body length|increased bone mineral content|increased bone mineral density…	MP:0003658|MP:0001544|MP:0011947|MP:0000266|MP:0002736|MP:0005103|MP:0011396|MP:0002733|MP:0005534|MP:0003043|MP:0005498|MP:0001257|MP:0010123|MP:0000062|MP:0008531|MP:0001973|MP:0010768|MP:0002169|MP:0005389
Chr11	67187822	A	C	38.7	ENSBTAG00000000992	missense_variant	BMP10	201	F/C	0.0026362	0	0.0416667	0	0	0	0	0	0	0.0588235	0	0	0	0	0	0	2	-	-	abnormal cardinal vein morphology|abnormal myocardial trabeculae morphology|abnormal vascular development|abnormal vitelline vascular remodeling|absent atrioventricular cushions|absent conotruncal ridges|absent vitelline blood vessels|arteriovenous malformation|decreased embryo size|decreased heart rate|dilated dorsal aorta|edema|embryonic growth arrest|embryonic lethality during organogenesis, c…	MP:0004783|MP:0002189|MP:0000259|MP:0004076|MP:0000298|MP:0010586|MP:0001719|MP:0006093|MP:0001698|MP:0005333|MP:0004068|MP:0001785|MP:0001730|MP:0011098|MP:0000291|MP:0011100|MP:0010725|MP:0000280|MP:0000295|MP:0000279
Chr11	68698943	T	C	999	ENSBTAG00000015865	missense_variant	CAPN14	340	L/P	0.0373791	0	0.0217391	0.669492	0	0	0	0	0	0	0	0	0	0	0	0.00465116	3	-	-	-	-
Chr11	70768415	C	A	999	ENSBTAG00000044021	missense_variant	FAM179A	1009	G/V	0.0859929	0	0.0416667	0.29661	0.105263	0.0972222	0.0294118	0.00160772	0	0.128571	0.232143	0	0.0178571	0	0	0.265854	10	-	-	-	-
Chr11	70811827	G	A	999	ENSBTAG00000044021	missense_variant	FAM179A	141	R/C	0.0132662	0.00364964	0.0217391	0	0.0714286	0	0	0.0196078	0	0	0	0.0217391	0	0	0.0967742	0.0078534	7	-	-	-	-
Chr11	72497861	ATT	ATTT	999	ENSBTAG00000007077	frameshift_variant	ABHD1	285	.	0.0105634	0	0	0	0	0	0	0.0257235	0	0	0	0	0	0	0.0806452	0.00471698	3	-	-	-	-
Chr11	72498576	A	G	999	ENSBTAG00000007077	missense_variant	ABHD1	180	L/P	0.03125	0.0481481	0.104167	0	0.0512821	0.0571429	0	0.0112179	0	0.0428571	0.0357143	0	0.0535714	0.02	0.258065	0.00694444	11	-	-	-	-
Chr11	72566215	G	A	999	ENSBTAG00000013403	missense_variant	AGBL5	638	R/C	0.0136805	0.0724638	0.0208333	0.00847458	0.0131579	0	0	0	0	0.0147059	0	0	0.0714286	0.02	0	0.00233645	8	-	-	-	-
Chr11	73091800	C	T	999	ENSBTAG00000009649	missense_variant	DRC1	493	R/H	0.0109745	0	0	0.0169492	0	0.0138889	0	0	0	0	0	0	0	0	0	0.0511628	3	CILIARY DYSKINESIA PRIMARY 21; CILD21	OMIM:615294	abdominal situs ambiguus|abdominal situs inversus|abnormal aortic arch morphology|abnormal azygos vein morphology|abnormal hepatic vein morphology|abnormal inferior vena cava morphology|absent spleen|atrial septal defect|dextrocardia|dual inferior vena cava|heterotaxia|interrupted aortic arch|interrupted aortic arch, type b|left pulmonary isomerism|micrognathia|situs inversus totalis|situs invers…	MP:0011250|MP:0011249|MP:0004113|MP:0011569|MP:0010439|MP:0006063|MP:0000690|MP:0010403|MP:0000644|MP:0011683|MP:0004133|MP:0004157|MP:0011659|MP:0003178|MP:0002639|MP:0011252|MP:0011253|MP:0004110|MP:0010402
Chr11	73636767	C	T	999	ENSBTAG00000019983	missense_variant	ASXL2	797	P/L	0.0145246	0	0	0	0	0	0	0	0	0.0142857	0	0	0	0	0.0806452	0.0636792	3	-	-	abnormal heart morphology|abnormal sacral vertebrae morphology|cardiac interstitial fibrosis|decreased body weight|enlarged heart|lethargy|lumbar vertebral transformation|postnatal growth retardation|postnatal lethality, incomplete penetrance|premature death|prenatal lethality, incomplete penetrance|sacral vertebral transformation|split vertebrae|thoracic vertebral transformation	MP:0000266|MP:0003050|MP:0005608|MP:0001262|MP:0000274|MP:0005202|MP:0004616|MP:0001732|MP:0011086|MP:0002083|MP:0011101|MP:0004617|MP:0004687|MP:0004618
Chr11	74977977	G	A	999	ENSBTAG00000023172	missense_variant	ITSN2	1530	D/N	0.135206	0.431655	0.130435	0	0.179487	0.0416667	0.0441176	0.119355	0	0	0	0.0833333	0.482143	0	0.306452	0.0552995	10	-	-	abnormal coat/ hair morphology|behavior/neurological phenotype|increased mean corpuscular hemoglobin|increased mean corpuscular volume|nervous system phenotype	MP:0000367|MP:0005386|MP:0005561|MP:0002590|MP:0003631
Chr11	74984383	C	G	999	ENSBTAG00000000261	missense_variant	FAM228A	299	R/T	0.00318761	0	0	0	0	0	0	0	0	0	0	0	0	0.12	0.016129	0	2	-	-	-	-
Chr11	75093999	T	C	999	ENSBTAG00000002034	missense_variant	MFSD2B	44	Y/C	0.00356506	0	0	0.0677966	0	0	0	0	0	0	0	0	0	0	0	0	1	-	-	-	-
Chr11	78029447	G	T	999	ENSBTAG00000008505	missense_variant	APOB	1614	G/V	0.00436681	0	0	0.0169492	0	0.0138889	0.0147059	0	0	0	0.0535714	0	0	0	0	0.00691244	5	HYPERCHOLESTEROLEMIA AUTOSOMAL DOMINANT TYPE B |HYPOBETALIPOPROTEINEMIA FAMILIAL 1; FHBL1; HYPOBETALIPOPROTEINEMIA FAMILIAL; FHBL; ACANTHOCYTOSIS WITH HYPOBETALIPOPROTEINEMIA; HYPOBETALIPOPROTEINEMIA NORMOTRIGLYCERIDEMIC	OMIM:144010|OMIM:615558	abnormal blood homeostasis|abnormal cholesterol homeostasis|abnormal circulating cholesterol level|abnormal circulating HDL cholesterol level|abnormal embryo development|abnormal triglyceride level|abnormal visceral yolk sac morphology|asthenozoospermia|decreased circulating cholesterol level|decreased circulating HDL cholesterol level|decreased circulating LDL cholesterol level|decreased circula…	MP:0009642|MP:0005278|MP:0000180|MP:0000184|MP:0001672|MP:0000187|MP:0001718|MP:0002675|MP:0005179|MP:0000186|MP:0000183|MP:0002644|MP:0005146|MP:0001698|MP:0011108|MP:0000914|MP:0001914|MP:0002628|MP:0010912|MP:0005376|MP:0001891|MP:0004542|MP:0000182|MP:0001552|MP:0002687|MP:0002082|MP:0011091|MP:0011101|MP:0001922
Chr11	78030359	G	A	999	ENSBTAG00000008505	missense_variant	APOB	1918	G/E	0.0254386	0	0	0.127119	0.0394737	0	0	0	0	0	0.0714286	0	0	0	0	0.0829493	4	HYPERCHOLESTEROLEMIA AUTOSOMAL DOMINANT TYPE B |HYPOBETALIPOPROTEINEMIA FAMILIAL 1; FHBL1; HYPOBETALIPOPROTEINEMIA FAMILIAL; FHBL; ACANTHOCYTOSIS WITH HYPOBETALIPOPROTEINEMIA; HYPOBETALIPOPROTEINEMIA NORMOTRIGLYCERIDEMIC	OMIM:144010|OMIM:615558	abnormal blood homeostasis|abnormal cholesterol homeostasis|abnormal circulating cholesterol level|abnormal circulating HDL cholesterol level|abnormal embryo development|abnormal triglyceride level|abnormal visceral yolk sac morphology|asthenozoospermia|decreased circulating cholesterol level|decreased circulating HDL cholesterol level|decreased circulating LDL cholesterol level|decreased circula…	MP:0009642|MP:0005278|MP:0000180|MP:0000184|MP:0001672|MP:0000187|MP:0001718|MP:0002675|MP:0005179|MP:0000186|MP:0000183|MP:0002644|MP:0005146|MP:0001698|MP:0011108|MP:0000914|MP:0001914|MP:0002628|MP:0010912|MP:0005376|MP:0001891|MP:0004542|MP:0000182|MP:0001552|MP:0002687|MP:0002082|MP:0011091|MP:0011101|MP:0001922
Chr11	78031721	T	C	999	ENSBTAG00000008505	missense_variant	APOB	2372	L/P	0.0426186	0	0.0416667	0.0423729	0.0641026	0.0416667	0	0.0176849	0	0.015625	0	0	0.0178571	0	0	0.155963	8	HYPERCHOLESTEROLEMIA AUTOSOMAL DOMINANT TYPE B |HYPOBETALIPOPROTEINEMIA FAMILIAL 1; FHBL1; HYPOBETALIPOPROTEINEMIA FAMILIAL; FHBL; ACANTHOCYTOSIS WITH HYPOBETALIPOPROTEINEMIA; HYPOBETALIPOPROTEINEMIA NORMOTRIGLYCERIDEMIC	OMIM:144010|OMIM:615558	abnormal blood homeostasis|abnormal cholesterol homeostasis|abnormal circulating cholesterol level|abnormal circulating HDL cholesterol level|abnormal embryo development|abnormal triglyceride level|abnormal visceral yolk sac morphology|asthenozoospermia|decreased circulating cholesterol level|decreased circulating HDL cholesterol level|decreased circulating LDL cholesterol level|decreased circula…	MP:0009642|MP:0005278|MP:0000180|MP:0000184|MP:0001672|MP:0000187|MP:0001718|MP:0002675|MP:0005179|MP:0000186|MP:0000183|MP:0002644|MP:0005146|MP:0001698|MP:0011108|MP:0000914|MP:0001914|MP:0002628|MP:0010912|MP:0005376|MP:0001891|MP:0004542|MP:0000182|MP:0001552|MP:0002687|MP:0002082|MP:0011091|MP:0011101|MP:0001922
Chr11	78292608	A	T	999	ENSBTAG00000015490	initiator_codon_variant	HS1BP3	1	K/N	0.539405	0.192857	0.5	0.355932	0.5625	0.791667	0.212121	0.613782	0.909836	0.757143	0.678571	0.625	0.339286	0.62	0.596774	0.550926	15	-	-	-	-
Chr11	78298104	C	T	999	ENSBTAG00000015490	missense_variant	HS1BP3	86	P/L	0.0186364	0	0	0.262712	0.0384615	0	0	0	0	0.0322581	0	0	0	0	0	0.0101523	4	-	-	-	-
Chr11	78321962	C	T	999	ENSBTAG00000015490	missense_variant	HS1BP3	194	P/S	0.0348304	0.00729927	0	0	0.0147059	0	0	0.0938511	0.0245902	0.148148	0	0	0.0178571	0.04	0	0	7	-	-	-	-
Chr11	78322254	G	T	999	ENSBTAG00000015490	missense_variant	HS1BP3	291	R/M	0.29991	0.0474453	0.181818	0.220339	0.236111	0.291667	0.102941	0.363782	0.655738	0.453125	0.517857	0.431818	0.0555556	0.36	0.16129	0.329268	15	-	-	-	-
Chr11	78907345	G	A	999	ENSBTAG00000020893	missense_variant	MATN3	490	R/H	0.014461	0	0	0.271186	0	0	0	0.00160256	0	0	0	0	0	0	0	0	2	EPIPHYSEAL DYSPLASIA MULTIPLE 5 |SPONDYLOEPIMETAPHYSEAL DYSPLASIA MATRILIN-3 RELATED; SEMD MATN3-RELATED	OMIM:607078|OMIM:608728	abnormal chondrocyte morphology|abnormal long bone epiphyseal plate morphology|abnormal long bone epiphyseal plate proliferative zone|abnormal long bone hypertrophic chondrocyte zone|abnormal long bone morphology|decreased body weight|disproportionate dwarf|increased bone mass|osteoarthritis|short limbs|short tibia|skeleton phenotype	MP:0000166|MP:0003055|MP:0003662|MP:0000165|MP:0003723|MP:0001262|MP:0002427|MP:0005605|MP:0003560|MP:0000547|MP:0002764|MP:0005390
Chr11	87943875	A	C	999	ENSBTAG00000001140	missense_variant	IAH1	162	Y/D	0.0296496	0.0291971	0	0	0	0	0	0.0849673	0	0.0428571	0	0	0	0	0.016129	0	4	-	-	prolonged QT interval|prolonged ST segment|short tibia	MP:0003233|MP:0010570|MP:0002764
Chr11	88050813	G	A	999	ENSBTAG00000002329	missense_variant	ASAP2	371	T/M	0.0173642	0	0.0454545	0.00847458	0.105263	0	0.030303	0	0	0.0625	0.0178571	0	0	0	0	0.0384615	7	-	-	-	-
Chr11	88058006	T	C	999	ENSBTAG00000002329	missense_variant	ASAP2	266	N/S	0.109895	0.102837	0.104167	0.059322	0.1375	0.222222	0.0294118	0.0948553	0	0.0606061	0.142857	0.0652174	0.0535714	0.3	0.129032	0.165138	14	-	-	-	-
Chr11	93610553	G	A	999	ENSBTAG00000046126	missense_variant	OR1J2	189	C/Y	0.076486	0.0248227	0.0625	0	0.0641026	0	0.0441176	0.227564	0.0327869	0	0	0	0.0178571	0.02	0.0483871	0.00458716	10	-	-	-	-
Chr11	93610706	C	T	999	ENSBTAG00000046126	missense_variant	OR1J2	240	T/M	0.0921397	0.294326	0.0652174	0.00847458	0.0125	0	0.0588235	0.0865385	0.0819672	0	0.214286	0	0.107143	0	0.16129	0.0252294	11	-	-	-	-
Chr11	93742702	A	T	999	ENSBTAG00000046221	missense_variant	OR1Q1	90	K/M	0.122378	0.00714286	0.0416667	0.40678	0.1625	0.0694444	0.117647	0.219551	0.0737705	0.0714286	0.0714286	0	0	0	0.16129	0.0642202	12	-	-	-	-
Chr11	93969488	C	T	999	ENSBTAG00000030676	missense_variant	OR1K1	78	T/M	0.00926743	0.0182482	0	0	0	0.0571429	0	0	0.0245902	0	0	0	0.0892857	0	0	0.00469484	5	-	-	-	-
Chr11	95486109	C	T	999	ENSBTAG00000017576	missense_variant	ADGRD2	315	R/W	0.060181	0.00746269	0	0.00847458	0.0972222	0.0285714	0.0294118	0.144695	0	0.153846	0	0.0217391	0	0.16	0.0806452	0.00246305	11	-	-	-	-
Chr11	95797917	C	T	999	ENSBTAG00000004848	missense_variant	OLFML2A	174	R/W	0.013587	0	0	0	0	0.0142857	0	0.0130293	0	0	0	0.4375	0	0	0	0	3	-	-	-	-
Chr11	95848421	G	A	999	ENSBTAG00000039223	missense_variant	WDR38	66	V/M	0.0155109	0	0	0.0169492	0.03125	0.0138889	0	0.0177994	0.0163934	0.0172414	0	0	0	0.06	0	0.0203046	8	-	-	-	-
Chr11	96766783	G	T	999	ENSBTAG00000013314	missense_variant	PBX3	194	W/C	0.00746924	0	0.0833333	0	0	0.0277778	0	0	0	0.1	0	0	0	0	0	0.00930233	4	-	-	abnormal behavior|abnormal bone mineralization|abnormal limb posture|abnormal locomotor coordination|abnormal neuron differentiation|abnormal neuron morphology|abnormal response to new environment|abnormal somatic nervous system physiology|abnormal spinal cord dorsal horn morphology|abnormal tooth morphology|bradykinesia|cyanosis|decreased blood urea nitrogen level|decreased body size|decreased c…	MP:0004924|MP:0002896|MP:0004263|MP:0003312|MP:0009937|MP:0002882|MP:0001413|MP:0005423|MP:0006282|MP:0002100|MP:0005156|MP:0001575|MP:0005566|MP:0001265|MP:0005554|MP:0008948|MP:0003998|MP:0010025|MP:0005498|MP:0002321|MP:0001405|MP:0002863|MP:0003960|MP:0001488|MP:0001513|MP:0011087|MP:0011100|MP:0003896|MP:0001953
Chr11	97795674	G	T	92.1	ENSBTAG00000023843	missense_variant	RALGPS1	104	W/C	0.00571178	0	0.0416667	0	0.0128205	0	0	0	0	0.0757576	0	0	0	0	0	0.0116279	4	-	-	-	-
Chr11	97795684	G	A	999	ENSBTAG00000023843	missense_variant	RALGPS1	108	E/K	0.00744308	0	0.0416667	0	0.0375	0	0	0	0	0.0735294	0	0	0	0	0	0.016129	4	-	-	-	-
Chr11	98001705	G	A	999	ENSBTAG00000006948	missense_variant	GARNL3	10	G/R	0.429577	0.546763	0.416667	0.194915	0.384615	0.430556	0.363636	0.456311	0.393443	0.606061	0.285714	0.166667	0.321429	0.84	0.209677	0.414747	15	-	-	-	-
Chr11	98374039	G	T	999	ENSBTAG00000003525	missense_variant	STXBP1	319	G/C	0.00131234	0	0	0	0	0	0	0	0	0	0	0	0.0535714	0	0	0	1	EPILEPTIC ENCEPHALOPATHY EARLY INFANTILE 4; EIEE4	OMIM:612164	abnormal neurotransmitter secretion|abnormal synaptic transmission|ataxia|axon degeneration|decreased Purkinje cell number|neonatal lethality, complete penetrance|nervous system phenotype|neurodegeneration|neuron degeneration	MP:0005445|MP:0003635|MP:0001393|MP:0005405|MP:0000880|MP:0011087|MP:0003631|MP:0002229|MP:0003224
Chr11	98406414	G	A	999	ENSBTAG00000012735	missense_variant	C9orf117	487	R/H	0.0022686	0	0	0	0	0	0	0	0	0	0	0	0	0	0.0806452	0	1	-	-	-	-
Chr11	99321799	A	G	999	ENSBTAG00000012485	missense_variant	C9orf114	181	M/T	0.00363967	0	0	0.0689655	0	0	0	0	0	0	0	0	0	0	0	0	1	-	-	abnormal male germ cell apoptosis|decreased sensitivity to induced cell death|embryonic lethality before implantation, complete penetrance	MP:0008280|MP:0008944|MP:0011094
Chr11	100344759	C	T	999	ENSBTAG00000020313	missense_variant	FNBP1	47	R/H	0.0197368	0	0	0.00847458	0.0125	0	0	0.0274194	0.00819672	0	0	0	0	0	0.177419	0.0324074	6	-	-	-	-
Chr11	102423623	T	C	999	ENSBTAG00000024822	missense_variant	SETX	270	I/V	0.0368098	0.171429	0.0416667	0.0254237	0.05	0.0138889	0	0.0288462	0	0	0	0	0.0357143	0	0	0.00231481	8	AMYOTROPHIC LATERAL SCLEROSIS 4 JUVENILE; ALS4; NEURONOPATHY DISTAL HEREDITARY MOTOR WITH PYRAMIDAL FEATURES |SPINOCEREBELLAR ATAXIA AUTOSOMAL RECESSIVE 1; SCAR1; ATAXIA-OCULOMOTOR APRAXIA 2; AOA2; ATAXIA-OCULAR APRAXIA 2	OMIM:602433|OMIM:606002	abnormal double-strand DNA break repair|abnormal male germ cell apoptosis|abnormal male meiosis|abnormal seminiferous tubule epithelium morphology|abnormal seminiferous tubule morphology|abnormal spermiogenesis|arrest of male meiosis|azoospermia|decreased grip strength|decreased lymphocyte cell number|decreased total retina thickness|globozoospermia|increased neutrophil cell number|male infertili…	MP:0010948|MP:0008280|MP:0005169|MP:0011750|MP:0002216|MP:0001932|MP:0008261|MP:0005159|MP:0010053|MP:0005016|MP:0011965|MP:0002686|MP:0000219|MP:0001925|MP:0001923|MP:0001147
Chr11	102790278	C	A	74.7	ENSBTAG00000004091	stop_gained	GTF3C4	808	C/*	0.00441306	0	0.0208333	0	0	0	0	0	0	0.0857143	0	0	0	0	0	0.00697674	3	-	-	-	-
Chr11	102863737	G	A	999	ENSBTAG00000004092	missense_variant	AK8	353	H/Y	0.0183318	0	0.0217391	0	0	0.147059	0	0.00162866	0.059322	0.0166667	0.0740741	0	0.0178571	0	0.016129	0.03125	9	-	-	behavior/neurological phenotype|craniofacial phenotype|dilated lateral ventricles|growth/size/body region phenotype|hydroencephaly|reproductive system phenotype|small hippocampus	MP:0005386|MP:0005382|MP:0000825|MP:0005378|MP:0001891|MP:0005389|MP:0008283
Chr11	103758533	A	C	999	ENSBTAG00000011129	missense_variant	QSOX2	190	I/S	0.0240427	0.132353	0.104167	0	0.0125	0.0416667	0	0	0	0.0151515	0	0	0.125	0	0	0	6	-	-	-	-
Chr11	103897169	G	A	999	ENSBTAG00000000054	stop_gained	SNAPC4	444	R/*	0.00861287	0.0514706	0	0	0	0	0	0	0	0	0	0	0.0892857	0	0	0	2	-	-	decreased length of long bones|increased trabecular bone thickness|preweaning lethality	MP:0004686|MP:0009347|MP:0010770
Chr11	103950153	A	G	999	ENSBTAG00000023933	missense_variant	SEC16A	1656	V/A	0.0246637	0.166667	0	0	0	0	0	0.0049505	0	0.0483871	0	0.0416667	0	0	0	0	4	-	-	-	-
Chr11	103956449	T	C	999	ENSBTAG00000023933	missense_variant	SEC16A	1240	Y/C	0.021529	0.155797	0	0	0	0	0	0.00483871	0	0.0142857	0	0	0.0178571	0	0	0	4	-	-	-	-
Chr11	105489073	T	G	999	ENSBTAG00000012148	missense_variant	EHMT1	29	D/A	0.0210197	0	0	0.372881	0.025	0	0	0	0	0	0	0	0	0	0	0	2	KLEEFSTRA SYNDROME; CHROMOSOME 9Q34.3 DELETION SYNDROME; 9Q- SYNDROME; 9Q SUBTELOMERIC DELETION SYNDROME	OMIM:610253	abnormal associative learning|abnormal behavior|abnormal dendrite morphology|abnormal dendritic spine morphology|abnormal hippocampus pyramidal cell morphology|abnormal liquid preference|abnormal miniature excitatory postsynaptic currents|abnormal mitral valve cusp morphology|abnormal motor coordination/ balance|abnormal object recognition memory|abnormal response to novel object|abnormal sensory…	MP:0002062|MP:0004924|MP:0008143|MP:0009936|MP:0009940|MP:0001423|MP:0004753|MP:0010614|MP:0001516|MP:0001458|MP:0003461|MP:0002067|MP:0002557|MP:0001360|MP:0010625|MP:0010412|MP:0001314|MP:0001364|MP:0000301|MP:0001417|MP:0010025|MP:0002757|MP:0003984|MP:0011098|MP:0002919|MP:0001402|MP:0009747|MP:0009454|MP:0009456|MP:0001900|MP:0001689|MP:0001363|MP:0003960|MP:0002599|MP:0001488|MP:0011088|MP:…
Chr12	1534669	G	A	999	ENSBTAG00000009308	missense_variant	TDRD3	697	R/C	0.0299033	0	0	0	0	0	0	0.105863	0	0	0	0.0217391	0	0	0	0.00462963	3	-	-	abnormal B cell differentiation|abnormal B cell physiology|chromosomal instability	MP:0002144|MP:0002459|MP:0008866
Chr12	2303650	G	A	999	ENSBTAG00000012443	missense_variant	DIAPH3	292	V/M	0.0302366	0.159574	0.0625	0	0	0.0416667	0	0	0	0	0	0	0.160714	0	0	0.0186047	5	AUDITORY NEUROPATHY AUTOSOMAL DOMINANT 1	OMIM:609129	abnormal cardiovascular system morphology|abnormal cell cycle|abnormal inner hair cell stereociliary bundle morphology|abnormal inner hair cell synaptic ribbon morphology|abnormal nucleated erythrocyte cell number|abnormal QRS complex|behavior/neurological phenotype|cardiovascular system phenotype|decreased blood urea nitrogen level|decreased circulating free fatty acid level|decreased circulatin…	MP:0002127|MP:0003077|MP:0004532|MP:0004562|MP:0012397|MP:0003898|MP:0005386|MP:0005385|MP:0005566|MP:0002702|MP:0002644|MP:0001698|MP:0011179|MP:0004534|MP:0002591|MP:0011098|MP:0000240|MP:0006325|MP:0005641|MP:0011967|MP:0002083|MP:0011100
Chr12	5164037	C	T	999	ENSBTAG00000010420	splice_acceptor_variant	PCDH17	.	.	0.100701	0.280142	0.125	0.059322	0.025	0.125	0.0147059	0.0337621	0	0.030303	0	0.0652174	0.196429	0	0.0967742	0.169725	12	-	-	abnormal paired-pulse inhibition|abnormal synaptic vesicle number|behavior/neurological phenotype|decreased synaptic depression|increased coping response|nervous system phenotype	MP:0004807|MP:0004792|MP:0005386|MP:0002917|MP:0003063|MP:0003631
Chr12	11730371	G	A	999	ENSBTAG00000001133	missense_variant	VWA8	1650	R/C	0.0112511	0	0	0	0.0277778	0	0.0151515	0.0291262	0	0	0	0	0	0	0.0645161	0	4	-	-	abnormal behavior|abnormal retinal vasculature morphology|increased circulating potassium level|increased fasted circulating glucose level	MP:0004924|MP:0002792|MP:0005627|MP:0013279
Chr12	11762201	C	T	999	ENSBTAG00000001133	missense_variant	VWA8	1477	G/R	0.00263389	0	0.0208333	0	0	0	0.0757576	0	0	0	0	0	0	0	0	0	2	-	-	abnormal behavior|abnormal retinal vasculature morphology|increased circulating potassium level|increased fasted circulating glucose level	MP:0004924|MP:0002792|MP:0005627|MP:0013279
Chr12	11906181	C	T	999	ENSBTAG00000001133	missense_variant	VWA8	764	V/I	0.424694	0.560284	0.541667	0.381356	0.358974	0.541667	0.338235	0.241158	0.409836	0.621212	0.232143	0.229167	0.553571	0.58	0.645161	0.522936	15	-	-	abnormal behavior|abnormal retinal vasculature morphology|increased circulating potassium level|increased fasted circulating glucose level	MP:0004924|MP:0002792|MP:0005627|MP:0013279
Chr12	12477801	C	T	999	ENSBTAG00000014752	missense_variant	AKAP11	675	T/I	0.00262238	0	0	0	0.05	0	0	0	0.00819672	0	0	0	0	0	0	0	2	-	-	-	-
Chr12	12480845	A	T	999	ENSBTAG00000014752	missense_variant	AKAP11	1690	S/C	0.0280702	0	0	0.127119	0	0.0138889	0	0.0434084	0	0.0142857	0	0.0833333	0	0.02	0.0483871	0.0162791	8	-	-	-	-
Chr12	15215246	C	T	999	ENSBTAG00000009416	missense_variant	GPALPP1	117	P/L	0.00745614	0.0531915	0	0	0	0	0	0	0	0	0	0	0.0357143	0	0	0	2	-	-	-	-
Chr12	15655544	C	T	999	ENSBTAG00000017907	missense_variant	COG3	475	T/M	0.021529	0	0.0208333	0.0254237	0.125	0.0277778	0	0	0.00819672	0.0571429	0.0740741	0	0	0	0	0.0460829	8	-	-	abnormal lens morphology|preweaning lethality, complete penetrance	MP:0001303|MP:0011100
Chr12	15667708	T	G	999	ENSBTAG00000017907	missense_variant	COG3	576	F/C	0.135645	0.0647482	0.0833333	0.118644	0.1	0.0833333	0.0454545	0.237179	0.180328	0.0285714	0.0535714	0.173913	0.107143	0.06	0.258065	0.0674419	15	-	-	abnormal lens morphology|preweaning lethality, complete penetrance	MP:0001303|MP:0011100
Chr12	16286281	A	C	999	ENSBTAG00000007079	missense_variant	LCP1	231	V/G	0.0308642	0.0181159	0	0.0508475	0.025	0	0.0151515	0.0435484	0.0327869	0	0.0178571	0.0416667	0.0714286	0.02	0.0322581	0.0302326	12	-	-	abnormal macrophage physiology|abnormal neutrophil physiology|decreased interleukin-1 secretion|immune system phenotype|increased susceptibility to bacterial infection	MP:0002451|MP:0002463|MP:0008652|MP:0005387|MP:0002412
Chr12	16291330	C	A	116	ENSBTAG00000007079	missense_variant	LCP1	164	C/F	0.00661376	0.00729927	0.0208333	0	0	0	0	0.00482315	0	0.0757576	0	0	0	0	0	0.00930233	5	-	-	abnormal macrophage physiology|abnormal neutrophil physiology|decreased interleukin-1 secretion|immune system phenotype|increased susceptibility to bacterial infection	MP:0002451|MP:0002463|MP:0008652|MP:0005387|MP:0002412
Chr12	16391653	T	C	999	ENSBTAG00000015994	missense_variant	LRRC63	464	L/P	0.00484155	0	0	0	0	0	0	0	0	0	0	0	0	0	0.0645161	0.0163551	2	-	-	-	-
Chr12	17966581	G	A	999	ENSBTAG00000019501	stop_gained	NUDT15	125	W/*	0.0184697	0	0	0	0	0	0	0.0675241	0	0	0	0	0	0	0	0	1	-	-	-	-
Chr12	18136270	A	C	999	ENSBTAG00000003109	missense_variant	ITM2B	141	D/A	0.0272647	0.0108696	0	0.0508475	0.025	0.0138889	0	0.0530547	0	0.0142857	0	0.0217391	0.0185185	0	0.0322581	0.025463	10	CEREBRAL AMYLOID ANGIOPATHY ITM2B-RELATED 1; DEMENTIA FAMILIAL BRITISH; FBD; PRESENILE DEMENTIA WITH SPASTIC ATAXIA; CEREBRAL AMYLOID ANGIOPATHY BRITISH TYPE |RETINAL DYSTROPHY WITH INNER RETINAL DYSFUNCTION AND GANGLION CELLABNORMALITIES; RDGCA |DEMENTIA FAMILIAL DANISH	OMIM:176500|OMIM:616079|OMIM:117300	abnormal long term object recognition memory|abnormal nervous system physiology|abnormal object recognition memory|abnormal spatial working memory|impaired contextual conditioning behavior|nervous system phenotype|reduced long term potentiation	MP:0002801|MP:0003633|MP:0001458|MP:0008428|MP:0009454|MP:0003631|MP:0001473
Chr12	18255695	C	A	999	ENSBTAG00000006640	stop_gained	RB1	446	Y/*	0.00667854	0	0.0652174	0	0	0.0138889	0	0	0	0.0645161	0	0	0	0	0	0.0165877	4	RETINOBLASTOMA; RB1; RB |BLADDER CANCER |OSTEOGENIC SARCOMA |SMALL CELL CANCER OF THE LUNG	OMIM:180200|OMIM:109800|OMIM:259500|OMIM:182280	abnormal blood vessel morphology|abnormal brain interneuron morphology|abnormal brain morphology|abnormal cartilage morphology|abnormal cell cycle|abnormal cell cycle checkpoint function|abnormal cell differentiation|abnormal cell proliferation|abnormal cerebellar cortex morphology|abnormal cerebellar granule cell morphology|abnormal cerebellar granule layer morphology|abnormal cerebellum externa…	MP:0001614|MP:0004101|MP:0002152|MP:0000163|MP:0003077|MP:0004045|MP:0005076|MP:0000350|MP:0004097|MP:0004098|MP:0000886|MP:0000872|MP:0000864|MP:0003702|MP:0002622|MP:0004399|MP:0002123|MP:0000961|MP:0001672|MP:0008883|MP:0001239|MP:0001233|MP:0002447|MP:0000245|MP:0003743|MP:0002161|MP:0000828|MP:0000798|MP:0001963|MP:0000607|MP:0006068|MP:0005545|MP:0002840|MP:0000598|MP:0008113|MP:0002446|MP:…
Chr12	18955313	C	T	999	ENSBTAG00000010475	missense_variant	MLNR	394	T/M	0.00956284	0.0182482	0	0	0	0	0	0.0114007	0	0.0833333	0	0	0	0	0	0.0025641	4	-	-	-	-
Chr12	19301104	C	T	999	ENSBTAG00000018410	missense_variant	EBPL	99	V/M	0.483377	0.794326	0.5625	0.305085	0.65	0.527778	0.573529	0.398714	0.368852	0.571429	0.321429	0.521739	0.767857	0.3	0.33871	0.43318	15	-	-	-	-
Chr12	19562493	T	G	124	ENSBTAG00000008176	missense_variant	KCNRG	225	L/R	0.00396476	0	0.0416667	0	0	0.0138889	0	0	0	0.0625	0	0	0	0	0	0.00469484	4	-	-	-	-
Chr12	21574220	C	T	999	ENSBTAG00000020612	splice_donor_variant	NEK3	.	.	0.072807	0.0035461	0.0208333	0.0423729	0.0769231	0.111111	0.0441176	0	0	0.142857	0.232143	0	0	0	0	0.267442	9	-	-	-	-
Chr12	21574314	G	A	999	ENSBTAG00000020612	missense_variant	NEK3	351	R/W	0.126422	0.0070922	0.0416667	0.110169	0.3	0.111111	0.0588235	0.0689103	0.025	0.171429	0.25	0.0869565	0.0357143	0.08	0.0322581	0.317972	15	-	-	-	-
Chr12	21590701	T	C	999	ENSBTAG00000020612	missense_variant	NEK3	2	D/G	0.00219298	0	0	0	0	0	0	0	0	0	0	0.104167	0	0	0	0	1	-	-	-	-
Chr12	22720121	G	C	999	ENSBTAG00000016635	missense_variant	COG6	648	S/W	0.0144737	0	0	0.00847458	0.05	0	0	0	0	0.1	0.0535714	0	0	0	0	0.0345622	5	SHAHEEN SYNDROME; SHNS |CONGENITAL DISORDER OF GLYCOSYLATION TYPE IIL; CDG2L; CDG IIL; CDGIIL	OMIM:615328|OMIM:614576	-	-
Chr12	23470950	C	T	999	ENSBTAG00000017032	missense_variant	FREM2	452	G/S	0.213078	0.294118	0.166667	0.29661	0.189189	0.3	0.0909091	0.219156	0.275	0.176471	0.196429	0.229167	0.267857	0.06	0.0967742	0.150943	15	FRASER SYNDROME; CRYPTOPHTHALMOS WITH OTHER MALFORMATIONSCRYPTOPHTHALMOS-SYNDACTYLY SYNDROME INCLUDED	OMIM:219000	abnormal coat/hair pigmentation|abnormal craniofacial development|abnormal digit morphology|abnormal ear shape|abnormal embryo development|abnormal eye development|abnormal eyelid morphology|abnormal facial morphology|abnormal head morphology|abnormal heart valve morphology|abnormal limb morphology|abnormal lung morphology|abnormal skin morphology|absent kidney|absent outer ear|acrania|anophthalm…	MP:0002075|MP:0003935|MP:0002110|MP:0000022|MP:0001672|MP:0001286|MP:0001340|MP:0003743|MP:0000432|MP:0000285|MP:0002109|MP:0001175|MP:0002060|MP:0000520|MP:0005579|MP:0003104|MP:0001293|MP:0010403|MP:0008854|MP:0005385|MP:0000576|MP:0005242|MP:0009674|MP:0001935|MP:0003924|MP:0008855|MP:0008856|MP:0008730|MP:0001914|MP:0001891|MP:0000372|MP:0002778|MP:0001297|MP:0011088|MP:0000565|MP:0000929|MP:…
Chr12	28671065	C	T	999	ENSBTAG00000000988	missense_variant	BRCA2	1496	G/R	0.00175439	0	0	0	0.05	0	0	0	0	0	0	0	0	0	0	0	1	FANCONI ANEMIA COMPLEMENTATION GROUP D1; FANCD1; FAD1 |WILMS TUMOR 1	OMIM:605724|OMIM:194070	abnormal amnion morphology|abnormal axial skeleton morphology|abnormal branching of the mammary ductal tree|abnormal cell physiology|abnormal chromosome morphology|abnormal developmental patterning|abnormal DNA repair|abnormal double-strand DNA break repair|abnormal embryo development|abnormal embryonic tissue morphology|abnormal epidermal layer morphology|abnormal epidermis stratum basale morpho…	MP:0005029|MP:0002114|MP:0000662|MP:0005621|MP:0003702|MP:0002084|MP:0008058|MP:0010948|MP:0001672|MP:0002085|MP:0001216|MP:0001231|MP:0001236|MP:0002086|MP:0002086|MP:0002396|MP:0004046|MP:0002066|MP:0011197|MP:0001158|MP:0003607|MP:0000150|MP:0002060|MP:0000157|MP:0001718|MP:0001241|MP:0004806|MP:0002777|MP:0009078|MP:0004024|MP:0005159|MP:0005384|MP:0008866|MP:0004028|MP:0009674|MP:0001262|MP:…
Chr12	28679449	T	A	999	ENSBTAG00000000988	missense_variant	BRCA2	206	E/V	0.0610184	0	0.125	0.0169492	0.125	0.0416667	0.205882	0.0450161	0.0655738	0.0606061	0.464286	0	0	0.1	0.0806452	0.0486111	12	FANCONI ANEMIA COMPLEMENTATION GROUP D1; FANCD1; FAD1 |WILMS TUMOR 1	OMIM:605724|OMIM:194070	abnormal amnion morphology|abnormal axial skeleton morphology|abnormal branching of the mammary ductal tree|abnormal cell physiology|abnormal chromosome morphology|abnormal developmental patterning|abnormal DNA repair|abnormal double-strand DNA break repair|abnormal embryo development|abnormal embryonic tissue morphology|abnormal epidermal layer morphology|abnormal epidermis stratum basale morpho…	MP:0005029|MP:0002114|MP:0000662|MP:0005621|MP:0003702|MP:0002084|MP:0008058|MP:0010948|MP:0001672|MP:0002085|MP:0001216|MP:0001231|MP:0001236|MP:0002086|MP:0002086|MP:0002396|MP:0004046|MP:0002066|MP:0011197|MP:0001158|MP:0003607|MP:0000150|MP:0002060|MP:0000157|MP:0001718|MP:0001241|MP:0004806|MP:0002777|MP:0009078|MP:0004024|MP:0005159|MP:0005384|MP:0008866|MP:0004028|MP:0009674|MP:0001262|MP:…
Chr12	28874636	C	T	999	ENSBTAG00000006771	missense_variant	FRY	760	R/H	0.00700525	0	0.0416667	0	0.0125	0.0138889	0.176471	0	0	0	0	0	0	0	0	0	4	-	-	-	-
Chr12	29887862	A	G	999	ENSBTAG00000016052	missense_variant	EFCAB8	188	L/P	0.0748031	0.177305	0.125	0.00847458	0.05	0.0833333	0.0909091	0.0723473	0	0.0441176	0	0.0416667	0.0714286	0.08	0.16129	0.0458716	13	-	-	-	-
Chr12	29902072	C	T	999	ENSBTAG00000016052	missense_variant	EFCAB8	16	G/D	0.00262467	0	0	0	0	0	0	0.00160256	0	0	0	0.108696	0	0	0	0	2	-	-	-	-
Chr12	29994288	A	G	999	ENSBTAG00000033386	missense_variant	TEX26	199	Y/H	0.0245399	0.120567	0.0208333	0.00847458	0.025	0.0138889	0	0.0016129	0	0	0	0.108696	0.0178571	0	0	0.0184332	9	-	-	-	-
Chr12	30005356	CTTG	C	999	ENSBTAG00000033386	stop_gained	TEX26	91-92	SR/*	0.0096238	0	0	0	0	0	0.0147059	0.00320513	0.0245902	0.0606061	0	0	0.0357143	0	0	0.0207373	6	-	-	-	-
Chr12	30010910	G	A	999	ENSBTAG00000033386	missense_variant	TEX26	31	T/M	0.0213974	0.0035461	0.0208333	0.0423729	0.0125	0	0.0147059	0.0160772	0	0.0142857	0.0178571	0.0833333	0.0535714	0.22	0.0483871	0.0114679	13	-	-	-	-
Chr12	31295580	C	T	999	ENSBTAG00000001094	missense_variant	MTUS2	164	A/T	0.0040395	0	0	0	0	0	0	0	0	0	0	0	0	0.12	0.0322581	0.00243902	3	-	-	-	-
Chr12	32723231	G	A	999	ENSBTAG00000012600	missense_variant	GTF3A	355	S/L	0.0118289	0.0639098	0	0	0	0	0	0	0	0	0	0	0.0535714	0	0	0.0121951	3	-	-	-	-
Chr12	32842933	G	A	999	ENSBTAG00000005244	stop_gained	RASL11A	137	R/*	0.0218778	0.00364964	0	0	0	0	0.0147059	0.0751634	0	0	0	0	0	0	0	0	3	-	-	-	-
Chr12	33478592	T	G	999	ENSBTAG00000025428	splice_donor_variant	ATP8A2	.	.	0.147627	0.115108	0.0625	0.177966	0.075	0.125	0.161765	0.171521	0.139344	0	0.107143	0	0.125	0.16	0.290323	0.18287	13	CEREBELLAR ATAXIA MENTAL RETARDATION AND DYSEQUILIBRIUM SYNDROME4; CAMRQ4; CEREBELLAR ATAXIA AND MENTAL RETARDATION WITH OR WITHOUT QUADRUPEDALLOCOMOTION 4	OMIM:615268	-	-
Chr12	34193326	G	A	999	ENSBTAG00000003116	missense_variant	MTMR6	389	D/N	0.0131579	0	0.0833333	0	0.1	0.0138889	0.161765	0.00320513	0.00819672	0	0	0	0	0	0.016129	0	7	-	-	-	-
Chr12	34934576	A	C	53.7	ENSBTAG00000001865	missense_variant	SGCG	179	V/G	0.00307557	0	0	0	0.0125	0.0138889	0	0	0	0.0588235	0	0	0	0	0	0.00234742	4	MUSCULAR DYSTROPHY LIMB-GIRDLE TYPE 2C; LGMD2C; MUSCULAR DYSTROPHY DUCHENNE-LIKE; DUCHENNE-LIKE MUSCULAR DYSTROPHY AUTOSOMAL RECESSIVE TYPE 1; DMDA1; DMDA; ADHALIN DEFICIENCY SECONDARY; SARCOGLYCAN GAMMA DEFICIENCY OF; SEVERE CHILDHOOD AUTOSOMAL RECESSIVE MUSCULAR DYSTROPHY NORTH AFRICANTYPE; SCARMD; MAGHREBIAN MYOPATHY	OMIM:253700	abnormal blood vessel physiology|abnormal diaphragm morphology|abnormal diaphragm morphology|abnormal gait|abnormal heart ventricle morphology|abnormal muscle regeneration|abnormal tibialis anterior morphology|behavior/neurological phenotype|cardiac fibrosis|decreased body weight|decreased heart weight|dystrophic muscle|hypoactivity|increased circulating creatine kinase level|increased skeletal m…	MP:0000249|MP:0002279|MP:0002279|MP:0001406|MP:0005294|MP:0000750|MP:0003083|MP:0005386|MP:0003141|MP:0001262|MP:0002834|MP:0000752|MP:0001402|MP:0010090|MP:0009399|MP:0004818|MP:0000749|MP:0005369|MP:0006085|MP:0002083|MP:0000748|MP:0009461|MP:0003851|MP:0003852|MP:0012059|MP:0002953
Chr12	34942974	G	A	999	ENSBTAG00000001865	missense_variant	SGCG	116	R/C	0.036308	0.0178571	0	0.288136	0.0125	0.111111	0	0.00801282	0.00819672	0	0	0.0625	0.0892857	0	0	0.0416667	9	MUSCULAR DYSTROPHY LIMB-GIRDLE TYPE 2C; LGMD2C; MUSCULAR DYSTROPHY DUCHENNE-LIKE; DUCHENNE-LIKE MUSCULAR DYSTROPHY AUTOSOMAL RECESSIVE TYPE 1; DMDA1; DMDA; ADHALIN DEFICIENCY SECONDARY; SARCOGLYCAN GAMMA DEFICIENCY OF; SEVERE CHILDHOOD AUTOSOMAL RECESSIVE MUSCULAR DYSTROPHY NORTH AFRICANTYPE; SCARMD; MAGHREBIAN MYOPATHY	OMIM:253700	abnormal blood vessel physiology|abnormal diaphragm morphology|abnormal diaphragm morphology|abnormal gait|abnormal heart ventricle morphology|abnormal muscle regeneration|abnormal tibialis anterior morphology|behavior/neurological phenotype|cardiac fibrosis|decreased body weight|decreased heart weight|dystrophic muscle|hypoactivity|increased circulating creatine kinase level|increased skeletal m…	MP:0000249|MP:0002279|MP:0002279|MP:0001406|MP:0005294|MP:0000750|MP:0003083|MP:0005386|MP:0003141|MP:0001262|MP:0002834|MP:0000752|MP:0001402|MP:0010090|MP:0009399|MP:0004818|MP:0000749|MP:0005369|MP:0006085|MP:0002083|MP:0000748|MP:0009461|MP:0003851|MP:0003852|MP:0012059|MP:0002953
Chr12	36856953	G	A	999	ENSBTAG00000000278	missense_variant	RNF17	466	R/W	0.00131579	0	0	0	0	0	0	0	0	0	0	0.0652174	0	0	0	0	1	-	-	arrest of spermatogenesis|azoospermia|male infertility|small seminiferous tubules|small testis	MP:0001155|MP:0005159|MP:0001925|MP:0001153|MP:0001147
Chr12	47814899	C	T	999	ENSBTAG00000019889	missense_variant	DIS3	820	A/T	0.0769904	0.109929	0.104167	0.186441	0.0769231	0.0416667	0	0.0160772	0.131148	0.0428571	0.142857	0	0.303571	0	0	0.103211	11	-	-	abnormal lens morphology|abnormal retina morphology|preweaning lethality, complete penetrance	MP:0001303|MP:0001325|MP:0011100
Chr12	48053478	A	T	999	ENSBTAG00000019895	missense_variant	PIBF1	752	K/I	0.00219684	0	0	0	0.05	0	0.0147059	0	0	0	0	0	0	0	0	0	2	-	-	abnormal sleep behavior|preweaning lethality, complete penetrance	MP:0011396|MP:0011100
Chr12	52477137	C	A	999	ENSBTAG00000018848	missense_variant	FBXL3	5	W/C	0.259438	0.129496	0.104167	0.576271	0.2625	0.305556	0.264706	0.11859	0.0983607	0.242424	0.339286	0.0434783	0.25	0.28	0.290323	0.527778	15	-	-	abnormal behavior|abnormal circadian period|abnormal circadian rhythm|abnormal response to tactile stimuli|decreased circulating amylase level|decreased erythrocyte cell number|prolonged circadian period	MP:0004924|MP:0002558|MP:0001502|MP:0005316|MP:0008805|MP:0002875|MP:0002562
Chr12	54792678	C	T	999	ENSBTAG00000017573	missense_variant	RBM26	860	R/H	0.071554	0.0070922	0	0	0.025	0	0	0.245955	0	0.0285714	0	0	0	0	0.0806452	0	5	-	-	-	-
Chr12	79426323	A	G	999	ENSBTAG00000000146	missense_variant	FARP1	1000	K/R	0.00220653	0.00719424	0	0	0	0	0	0	0	0	0	0	0.0535714	0	0	0	2	-	-	-	-
Chr12	79778172	G	A	999	ENSBTAG00000010395	missense_variant	DOCK9	759	L/F	0.158056	0.15	0.166667	0.110169	0.1625	0.138889	0.352941	0.125402	0.221311	0.2	0.214286	0.208333	0.267857	0.14	0.274194	0.115741	15	-	-	-	-
Chr12	80607456	G	C	999	ENSBTAG00000004165	stop_lost	CLYBL	168	*/S	0.111993	0.134058	0.0833333	0.059322	0.0657895	0.0694444	0.0588235	0.0817308	0.393443	0.271429	0	0.0208333	0.0714286	0.04	0.016129	0.13981	14	-	-	-	-
Chr12	82952632	A	C	999	ENSBTAG00000017515	missense_variant	CCDC168	2320	V/G	0.0399473	0.0108696	0	0.0423729	0.0125	0.0694444	0	0.0560897	0.0737705	0.0151515	0.196429	0	0.0178571	0.14	0.0806452	0.0115207	12	-	-	-	-
Chr12	82953586	T	A	999	ENSBTAG00000017515	missense_variant	CCDC168	2039	D/V	0.14317	0.262411	0.25	0.101695	0.125	0.208333	0.279412	0.147436	0.00819672	0.0757576	0.107143	0.0217391	0.357143	0.14	0.16129	0.0529954	15	-	-	-	-
Chr12	87607729	G	A	999	ENSBTAG00000015868	missense_variant	LIG4	862	H/Y	0.00307557	0	0	0.0508475	0	0	0	0	0	0	0	0	0	0	0	0.00230415	2	-	-	abnormal B cell activation|abnormal B cell differentiation|abnormal brain development|abnormal brainstem morphology|abnormal cell physiology|abnormal class switch recombination|abnormal diencephalon morphology|abnormal DNA repair|abnormal immune system cell morphology|abnormal immune system morphology|abnormal immune system organ morphology|abnormal immune system physiology|abnormal lymphocyte ce…	MP:0008217|MP:0002144|MP:0000913|MP:0005277|MP:0005621|MP:0004816|MP:0000830|MP:0008058|MP:0000716|MP:0000685|MP:0002722|MP:0001790|MP:0000717|MP:0002401|MP:0003861|MP:0002416|MP:0004941|MP:0004077|MP:0001828|MP:0002145|MP:0008758|MP:0008754|MP:0000703|MP:0000727|MP:0001802|MP:0001825|MP:0001393|MP:0005384|MP:0008866|MP:0004028|MP:0005017|MP:0001265|MP:0001262|MP:0000333|MP:0000774|MP:0002175|MP:…
Chr12	87608604	T	C	999	ENSBTAG00000015868	missense_variant	LIG4	570	Y/C	0.00131579	0	0	0	0	0	0	0	0	0	0	0	0	0.06	0	0	1	-	-	abnormal B cell activation|abnormal B cell differentiation|abnormal brain development|abnormal brainstem morphology|abnormal cell physiology|abnormal class switch recombination|abnormal diencephalon morphology|abnormal DNA repair|abnormal immune system cell morphology|abnormal immune system morphology|abnormal immune system organ morphology|abnormal immune system physiology|abnormal lymphocyte ce…	MP:0008217|MP:0002144|MP:0000913|MP:0005277|MP:0005621|MP:0004816|MP:0000830|MP:0008058|MP:0000716|MP:0000685|MP:0002722|MP:0001790|MP:0000717|MP:0002401|MP:0003861|MP:0002416|MP:0004941|MP:0004077|MP:0001828|MP:0002145|MP:0008758|MP:0008754|MP:0000703|MP:0000727|MP:0001802|MP:0001825|MP:0001393|MP:0005384|MP:0008866|MP:0004028|MP:0005017|MP:0001265|MP:0001262|MP:0000333|MP:0000774|MP:0002175|MP:…
Chr12	88116375	C	T	999	ENSBTAG00000018237	missense_variant	MYO16	760	L/F	0.00941704	0	0.0217391	0	0.121622	0	0	0	0	0.0606061	0	0.0416667	0	0	0	0.00742574	5	-	-	-	-
Chr12	90535165	G	A	999	ENSBTAG00000019440	missense_variant	PROZ	69	E/K	0.0224215	0	0	0.0254237	0.0128205	0.0588235	0	0.00162866	0.0666667	0.0322581	0	0.25	0.0185185	0.270833	0	0.00721154	10	-	-	decreased clearance of atrial thrombosis|increased sensitivity to induced morbidity/mortality|no abnormal phenotype detected	MP:0006066|MP:0009763|MP:0002169
Chr13	216607	G	A	999	ENSBTAG00000024139	stop_gained	OR4S2	13	W/*	0.00262467	0	0	0	0	0.0138889	0	0	0	0	0.0892857	0	0	0	0	0	2	-	-	-	-
Chr13	217265	G	T	999	ENSBTAG00000024139	missense_variant	OR4S2	233	A/S	0.151408	0.0357143	0.145833	0.440678	0.1375	0.375	0.132353	0.0537459	0	0.3	0.267857	0.26087	0	0.22	0.258065	0.217593	13	-	-	-	-
Chr13	1534743	C	A	999	ENSBTAG00000008338	stop_gained	PLCB1	648	Y/*	0.0220264	0	0	0.00847458	0	0	0	0.0390879	0	0	0	0	0	0.1	0	0.0462963	4	EPILEPTIC ENCEPHALOPATHY EARLY INFANTILE 12; EIEE12	OMIM:613722	abnormal brain size|abnormal excitatory postsynaptic currents|abnormal long bone morphology|abnormal spatial learning|convulsive seizures|decreased body length|decreased body size|decreased body weight|decreased prepulse inhibition|decreased startle reflex|disproportionate dwarf|enlarged cranium|hyperactivity|increased cranium width|increased kidney weight|increased susceptibility to pharmacologi…	MP:0000771|MP:0002910|MP:0003723|MP:0001463|MP:0000947|MP:0001258|MP:0001265|MP:0001262|MP:0009142|MP:0001489|MP:0002427|MP:0000439|MP:0001399|MP:0000441|MP:0003917|MP:0002906|MP:0004851|MP:0000160|MP:0011084|MP:0003240|MP:0001732|MP:0002082|MP:0001923|MP:0001922
Chr13	3161721	G	A	999	ENSBTAG00000019726	missense_variant	ANKEF1	446	R/H	0.035057	0.0431655	0	0	0.075	0.0138889	0.0454545	0.033871	0	0	0.0892857	0	0.160714	0.08	0.0645161	0.0206422	10	-	-	-	-
Chr13	5606707	T	C	999	ENSBTAG00000019304	missense_variant	BTBD3	18	M/T	0.00524017	0	0	0	0	0	0	0	0.0983607	0	0	0	0	0	0	0	1	-	-	-	-
Chr13	11787934	T	G	999	ENSBTAG00000008650	missense_variant	CAMK1D	7	Y/S	0.135965	0.0714286	0.166667	0.118644	0.333333	0.222222	0	0.186495	0	0.114286	0.107143	0.1875	0.0714286	0.06	0.16129	0.134884	13	-	-	-	-
Chr13	11787938	T	C	999	ENSBTAG00000008650	missense_variant	CAMK1D	6	I/V	0.137916	0.0714286	0.166667	0.118644	0.3375	0.222222	0	0.191318	0	0.114286	0.107143	0.1875	0.0714286	0.06	0.16129	0.136574	13	-	-	-	-
Chr13	12301784	C	T	999	ENSBTAG00000000291	missense_variant	DHTKD1	744	A/T	0.00443656	0	0	0	0	0	0	0	0.0819672	0	0	0	0	0	0	0	1	2-@AMINOADIPIC 2-OXOADIPIC ACIDURIA; AMOXAD |CHARCOT-MARIE-TOOTH DISEASE AXONAL TYPE 2Q; CMT2Q; CHARCOT-MARIE-TOOTH NEUROPATHY AXONAL TYPE 2Q; CHARCOT-MARIE-TOOTH DISEASE AXONAL AUTOSOMAL DOMINANT TYPE 2Q	OMIM:204750|OMIM:615025	-	-
Chr13	12311197	G	A	999	ENSBTAG00000000291	missense_variant	DHTKD1	408	R/W	0.0382538	0.0035461	0	0	0	0	0.121212	0.0993485	0.00819672	0	0	0.166667	0	0	0.0322581	0.00970874	7	2-@AMINOADIPIC 2-OXOADIPIC ACIDURIA; AMOXAD |CHARCOT-MARIE-TOOTH DISEASE AXONAL TYPE 2Q; CMT2Q; CHARCOT-MARIE-TOOTH NEUROPATHY AXONAL TYPE 2Q; CHARCOT-MARIE-TOOTH DISEASE AXONAL AUTOSOMAL DOMINANT TYPE 2Q	OMIM:204750|OMIM:615025	-	-
Chr13	12311202	A	G	999	ENSBTAG00000000291	missense_variant	DHTKD1	406	V/A	0.119731	0.0035461	0.0208333	0	0.0135135	0.0909091	0.121212	0.299674	0.0163934	0.0535714	0	0.291667	0	0	0.0967742	0.089372	11	2-@AMINOADIPIC 2-OXOADIPIC ACIDURIA; AMOXAD |CHARCOT-MARIE-TOOTH DISEASE AXONAL TYPE 2Q; CMT2Q; CHARCOT-MARIE-TOOTH NEUROPATHY AXONAL TYPE 2Q; CHARCOT-MARIE-TOOTH DISEASE AXONAL AUTOSOMAL DOMINANT TYPE 2Q	OMIM:204750|OMIM:615025	-	-
Chr13	12363703	A	G	999	ENSBTAG00000000288	missense_variant	UPF2	13	E/G	0.00263852	0	0	0	0	0	0	0	0	0	0	0.125	0	0	0	0	1	-	-	abnormal B cell number|abnormal bone marrow cell morphology/development|abnormal common lymphocyte progenitor cell morphology|abnormal T cell receptor beta chain V(D)J recombination|anemia|decreased CD4-positive, alpha beta T cell number|decreased CD8-positive, alpha-beta T cell number|decreased double-positive T cell number|decreased granulocyte number|decreased hematocrit|decreased hematopoieti…	MP:0002458|MP:0002398|MP:0008249|MP:0008758|MP:0001577|MP:0008075|MP:0008079|MP:0005092|MP:0000334|MP:0000208|MP:0004810|MP:0002874|MP:0005095|MP:0011092|MP:0005387|MP:0002594|MP:0002083|MP:0001823
Chr13	16303412	C	T	999	ENSBTAG00000013004	missense_variant	ITIH5	99	T/I	0.00921053	0	0.0625	0	0	0.0416667	0	0.00160772	0	0.0882353	0	0	0	0	0	0.0138889	5	-	-	-	-
Chr13	17679687	AGG	AG	999	ENSBTAG00000004147	frameshift_variant	FBXO18	63-64	.	0.00925926	0.0070922	0.0227273	0	0	0.0694444	0	0	0	0	0	0	0	0	0	0.0306604	4	-	-	-	-
Chr13	20018280	C	T	999	ENSBTAG00000019866	missense_variant	NRP1	403	T/I	0.00657318	0.0285714	0	0	0	0	0	0	0	0.0151515	0	0	0.0535714	0	0	0	3	-	-	abnormal accessory olfactory bulb morphology|abnormal aortic arch and aortic arch branch attachment|abnormal axon guidance|abnormal blood vessel morphology|abnormal brain vasculature morphology|abnormal cardiovascular system morphology|abnormal cerebral cortex pyramidal cell morphology|abnormal coronary artery morphology|abnormal coronary vessel morphology|abnormal corpus callosum morphology|abno…	MP:0009945|MP:0010464|MP:0002961|MP:0001614|MP:0004950|MP:0002127|MP:0009969|MP:0004111|MP:0010551|MP:0000780|MP:0001056|MP:0002376|MP:0004787|MP:0000961|MP:0000909|MP:0001071|MP:0010355|MP:0006354|MP:0000807|MP:0009660|MP:0006009|MP:0002672|MP:0000484|MP:0010097|MP:0010098|MP:0002792|MP:0010356|MP:0006355|MP:0001077|MP:0002444|MP:0006356|MP:0001065|MP:0000259|MP:0001072|MP:0005385|MP:0005602|MP:…
Chr13	22414038	G	A	999	ENSBTAG00000013339	missense_variant	NEBL	775	A/V	0.0614035	0.0607143	0.0625	0	0.0875	0.0555556	0.0441176	0.0938511	0.0166667	0.0714286	0.0892857	0.145833	0.178571	0.06	0.0483871	0.00921659	14	-	-	-	-
Chr13	24305173	G	A	999	ENSBTAG00000020929	missense_variant	ARMC3	521	G/R	0.00229148	0	0	0	0	0	0	0	0	0	0	0.104167	0	0	0	0	1	-	-	-	-
Chr13	25609465	G	A	999	ENSBTAG00000018395	missense_variant	KIAA1217	322	R/Q	0.0102587	0	0.0625	0.00847458	0.025	0.0138889	0	0	0.0327869	0	0	0	0	0	0	0.0247525	6	-	-	abnormal caudal vertebrae morphology|abnormal intervertebral disk development|abnormal intervertebral disk morphology|abnormal notochord morphology|abnormal nucleus pulposus morphology|abnormal vertebral body morphology|absent intervertebral disk|kinked tail|no abnormal phenotype detected|skeleton phenotype	MP:0002759|MP:0005229|MP:0004173|MP:0002825|MP:0006392|MP:0000141|MP:0004683|MP:0000585|MP:0002169|MP:0005390
Chr13	25679245	C	G	999	ENSBTAG00000018395	missense_variant	KIAA1217	1260	P/R	0.00527241	0.00359712	0.0625	0	0	0.111111	0	0	0	0	0	0	0	0	0	0	3	-	-	abnormal caudal vertebrae morphology|abnormal intervertebral disk development|abnormal intervertebral disk morphology|abnormal notochord morphology|abnormal nucleus pulposus morphology|abnormal vertebral body morphology|absent intervertebral disk|kinked tail|no abnormal phenotype detected|skeleton phenotype	MP:0002759|MP:0005229|MP:0004173|MP:0002825|MP:0006392|MP:0000141|MP:0004683|MP:0000585|MP:0002169|MP:0005390
Chr13	29851928	A	G	39.9	ENSBTAG00000010220	missense_variant	DCLRE1C	238	M/T	0.00221043	0	0	0	0.0131579	0	0	0	0	0.05	0	0	0	0	0	0.00233645	3	SEVERE COMBINED IMMUNODEFICIENCY WITH SENSITIVITY TO IONIZING RADIATION |OMENN SYNDROME; RETICULOENDOTHELIOSIS FAMILIAL WITH EOSINOPHILIA; SEVERE COMBINED IMMUNODEFICIENCY WITH HYPEREOSINOPHILIA	OMIM:602450|OMIM:603554	abnormal B cell differentiation|abnormal cell physiology|abnormal class switch recombination|abnormal immunoglobulin heavy chain V(D)J recombination|abnormal leukocyte physiology|abnormal lymph node morphology|abnormal mononuclear cell morphology|abnormal spleen B cell follicle morphology|abnormal T cell receptor beta chain V(D)J recombination|abnormal T cell receptor V(D)J recombination|absent B…	MP:0002144|MP:0005621|MP:0004816|MP:0008760|MP:0002442|MP:0002339|MP:0008247|MP:0008470|MP:0008758|MP:0008754|MP:0008071|MP:0003790|MP:0000727|MP:0008213|MP:0008070|MP:0010250|MP:0001802|MP:0001825|MP:0008866|MP:0005017|MP:0005093|MP:0008075|MP:0008079|MP:0010130|MP:0010136|MP:0005092|MP:0001806|MP:0005016|MP:0008211|MP:0008209|MP:0020001|MP:0008083|MP:0009339|MP:0005018|MP:0005095|MP:0000715|MP:…
Chr13	29851935	G	A	139	ENSBTAG00000010220	stop_gained	DCLRE1C	236	R/*	0.0044603	0	0.0227273	0	0.0151515	0.0147059	0	0	0	0.0862069	0	0	0	0	0	0.00473934	5	SEVERE COMBINED IMMUNODEFICIENCY WITH SENSITIVITY TO IONIZING RADIATION |OMENN SYNDROME; RETICULOENDOTHELIOSIS FAMILIAL WITH EOSINOPHILIA; SEVERE COMBINED IMMUNODEFICIENCY WITH HYPEREOSINOPHILIA	OMIM:602450|OMIM:603554	abnormal B cell differentiation|abnormal cell physiology|abnormal class switch recombination|abnormal immunoglobulin heavy chain V(D)J recombination|abnormal leukocyte physiology|abnormal lymph node morphology|abnormal mononuclear cell morphology|abnormal spleen B cell follicle morphology|abnormal T cell receptor beta chain V(D)J recombination|abnormal T cell receptor V(D)J recombination|absent B…	MP:0002144|MP:0005621|MP:0004816|MP:0008760|MP:0002442|MP:0002339|MP:0008247|MP:0008470|MP:0008758|MP:0008754|MP:0008071|MP:0003790|MP:0000727|MP:0008213|MP:0008070|MP:0010250|MP:0001802|MP:0001825|MP:0008866|MP:0005017|MP:0005093|MP:0008075|MP:0008079|MP:0010130|MP:0010136|MP:0005092|MP:0001806|MP:0005016|MP:0008211|MP:0008209|MP:0020001|MP:0008083|MP:0009339|MP:0005018|MP:0005095|MP:0000715|MP:…
Chr13	30434875	G	A	999	ENSBTAG00000007602	missense_variant	ITGA8	496	P/S	0.00958904	0	0.0526316	0	0.0454545	0	0	0.00160772	0	0.145833	0	0	0	0	0	0.02	5	RENAL HYPODYSPLASIA/APLASIA 1; RHDA1; RENAL ADYSPLASIA; RENAL AGENESIS; RENAL APLASIA; HEREDITARY RENAL APLASIA; HRA	OMIM:191830	abnormal branching involved in lung morphogenesis|abnormal cell adhesion|abnormal cell migration|abnormal kidney development|abnormal kidney morphology|abnormal lung saccule morphology|abnormal motor coordination/ balance|abnormal pulmonary elastic fiber morphology|abnormal ureter development|abnormal ureteric bud invasion|abnormal ureter morphology|abnormal vestibular hair cell stereociliary bun…	MP:0011024|MP:0003566|MP:0003091|MP:0000527|MP:0002135|MP:0010825|MP:0001516|MP:0003209|MP:0003672|MP:0010983|MP:0000534|MP:0004515|MP:0000520|MP:0003722|MP:0010818|MP:0005386|MP:0005560|MP:0004517|MP:0010856|MP:0010977|MP:0004516|MP:0004936|MP:0011011|MP:0001900|MP:0001554|MP:0005633|MP:0001552|MP:0011086|MP:0011110|MP:0001473|MP:0005367|MP:0003604|MP:0002989
Chr13	31277642	C	A	999	ENSBTAG00000016676	missense_variant	PTER	342	P/T	0.00350877	0	0	0	0	0	0	0	0	0	0	0.108696	0	0	0	0	1	-	-	-	-
Chr13	31756099	A	G	999	ENSBTAG00000005072	missense_variant	CUBN	1120	Y/H	0.143046	0.276596	0.0416667	0.0932203	0.15	0.0277778	0.106061	0.079288	0.245902	0.21875	0.0535714	0.0434783	0.0714286	0.08	0.0483871	0.206019	15	MEGALOBLASTIC ANEMIA 1; MGA1; IMERSLUND-GRASBECK SYNDROME; IGS; PERNICIOUS ANEMIA JUVENILE DUE TO SELECTIVE INTESTINAL MALABSORPTIONOF VITAMIN B12 WITH PROTEINURIA; ENTEROCYTE COBALAMIN MALABSORPTION; ENTEROCYTE INTRINSIC FACTOR RECEPTOR DEFECT OF	OMIM:261100	abnormal allantois morphology|abnormal embryonic tissue morphology|abnormal endoderm development|abnormal renal reabsorbtion|abnormal visceral endoderm morphology|abnormal vitamin B12 level|abnormal vitelline vascular remodeling|abnormal vitelline vasculature morphology|absent allantois|absent amnion|absent chorion|absent somites|albuminuria|decreased embryo size|embryonic lethality during organo…	MP:0001726|MP:0002085|MP:0001685|MP:0010107|MP:0011186|MP:0011227|MP:0004076|MP:0003229|MP:0003087|MP:0005030|MP:0009593|MP:0006386|MP:0002871|MP:0001698|MP:0011098|MP:0004180|MP:0011086|MP:0002083
Chr13	33285053	C	T	999	ENSBTAG00000022000	missense_variant	CACNB2	589	R/C	0.0066726	0	0	0.0677966	0	0	0	0.0016129	0	0	0.0357143	0.0208333	0	0	0	0.00714286	5	BRUGADA SYNDROME 4; BRGDA4	OMIM:611876	abnormal cardiovascular system morphology|abnormal cardiovascular system physiology|abnormal cardiovascular system physiology|abnormal craniofacial development|abnormal heart development|abnormal heart looping|abnormal heart tube morphology|abnormal myocardial fiber physiology|abnormal vitelline vascular remodeling|decreased cardiac output|decreased heart rate|decreased hemangioblast number|delay…	MP:0002127|MP:0001544|MP:0001544|MP:0003935|MP:0000267|MP:0000269|MP:0000270|MP:0004215|MP:0004076|MP:0003393|MP:0005333|MP:0012718|MP:0001889|MP:0003984|MP:0011092|MP:0011098|MP:0001914|MP:0001722|MP:0005312|MP:0002652|MP:0005391
Chr13	33655587	A	C	999	ENSBTAG00000002280	missense_variant	KIF5B	661	E/A	0.00350877	0	0	0	0	0	0	0	0	0	0	0.173913	0	0	0	0	1	-	-	abnormal embryo turning|abnormal lysosome morphology|abnormal mitochondrion morphology|abnormal pancreas physiology|abnormal pancreatic beta cell morphology|abnormal pancreatic beta cell physiology|abnormal vesicle-mediated transport|decreased body weight|decreased circulating insulin level|decreased embryo size|decreased insulin secretion|embryonic lethality during organogenesis, complete penetr…	MP:0001700|MP:0005058|MP:0006035|MP:0002693|MP:0005217|MP:0003562|MP:0008546|MP:0001262|MP:0002727|MP:0001698|MP:0003059|MP:0011098|MP:0001559|MP:0005293|MP:0003645|MP:0001732|MP:0011100|MP:0009172
Chr13	38304835	G	A	999	ENSBTAG00000015438	missense_variant	RRBP1	866	R/W	0.00137237	0	0	0	0	0	0	0	0	0.0535714	0	0	0	0	0	0	1	-	-	-	-
Chr13	39533047	G	A	999	ENSBTAG00000011882	missense_variant	SLC24A3	56	A/T	0.0026362	0	0	0	0	0	0	0	0	0	0.0535714	0	0	0	0	0.00694444	2	-	-	-	-
Chr13	40368801	G	A	999	ENSBTAG00000014178	missense_variant	RALGAPA2	1094	R/W	0.0110522	0.0037037	0.0208333	0	0.0128205	0.194444	0	0	0	0	0.0892857	0	0.0178571	0	0	0.00233645	7	-	-	increased incidence of tumors by chemical induction|increased urinary system tumor incidence	MP:0004499|MP:0010289
Chr13	41002320	C	G	130	ENSBTAG00000011304	stop_gained	XRN2	707	S/*	0.00570175	0	0.0208333	0	0.05	0	0	0	0	0.0909091	0	0	0	0	0	0.00462963	4	-	-	-	-
Chr13	42475264	G	A	999	ENSBTAG00000013415	missense_variant	CST11	69	R/C	0.0159574	0	0.0227273	0	0	0	0	0.00160772	0.270492	0	0	0	0	0	0	0.00236967	4	-	-	-	-
Chr13	42482853	T	C	999	ENSBTAG00000013415	missense_variant	CST11	8	Q/R	0.00702988	0.0144928	0.0208333	0.00847458	0	0.0138889	0	0	0.0327869	0	0	0	0.0714286	0	0.016129	0	7	-	-	-	-
Chr13	43341341	A	G	999	ENSBTAG00000019197	missense_variant	FAM208B	1283	L/P	0.00437445	0	0	0	0	0	0	0	0.0819672	0	0	0	0	0	0	0	1	-	-	-	-
Chr13	43343322	C	A	999	ENSBTAG00000019197	missense_variant	FAM208B	813	V/F	0.00831146	0.0390071	0.0208333	0	0	0.0555556	0.0151515	0	0	0	0	0	0.0178571	0	0	0	5	-	-	-	-
Chr13	43349516	G	A	999	ENSBTAG00000019197	missense_variant	FAM208B	447	A/V	0.00351803	0	0	0	0.0125	0	0	0	0.057377	0	0	0	0	0	0	0	2	-	-	-	-
Chr13	43629193	C	T	999	ENSBTAG00000017740	missense_variant	TUBAL3	34	G/R	0.00218914	0	0	0	0	0	0	0	0	0	0	0	0	0.06	0.0322581	0	2	-	-	-	-
Chr13	47635107	C	G	999	ENSBTAG00000032366	splice_donor_variant	SLC23A2	.	.	0.00702988	0	0.0208333	0	0.0384615	0.0138889	0	0	0	0.0588235	0	0	0	0	0	0.0162037	5	-	-	abnormal adrenal gland secretion|abnormal adrenaline level|abnormal adrenergic chromaffin cell morphology|abnormal adrenocortical cell morphology|abnormal dopamine level|abnormal gland physiology|abnormal lung development|abnormal vitamin C level|decreased circulating corticosterone level|intracranial hemorrhage|neonatal lethality, complete penetrance|respiratory failure	MP:0001739|MP:0003962|MP:0003834|MP:0008291|MP:0001905|MP:0002164|MP:0001176|MP:0011229|MP:0002665|MP:0001915|MP:0011087|MP:0001953
Chr13	48592120	TA	T	999	ENSBTAG00000000066	frameshift_variant	LRRN4	245	.	0.00656743	0	0	0	0.0125	0	0.102941	0	0	0	0	0	0	0	0.112903	0	3	-	-	abnormal spatial learning|behavior/neurological phenotype|impaired contextual conditioning behavior	MP:0001463|MP:0005386|MP:0009454
Chr13	52471684	A	T	999	ENSBTAG00000013753	missense_variant	DDRGK1	198	E/V	0.320195	0.496429	0.458333	0.364407	0.2875	0.277778	0.46875	0.216129	0.0833333	0.265625	0.214286	0.229167	0.537037	0.28	0.419355	0.35782	15	-	-	-	-
Chr13	53020566	C	T	999	ENSBTAG00000018811	missense_variant	TMC2	684	V/M	0.0837064	0.0625	0.0416667	0	0	0.0714286	0.0909091	0.192557	0	0	0	0	0.0714286	0.125	0.145161	0.0245098	9	-	-	abnormal cochlear hair cell physiology|behavior/neurological phenotype|hearing/vestibular/ear phenotype	MP:0004432|MP:0005386|MP:0005377
Chr13	53187000	T	C	999	ENSBTAG00000037464	missense_variant	TGM6	449	E/G	0.00265018	0	0	0	0.0512821	0	0	0	0	0	0	0	0	0	0	0.00238095	2	SPINOCEREBELLAR ATAXIA 35; SCA35	OMIM:613908	abnormal rib morphology|abnormal thoracic vertebrae morphology|decreased circulating serum albumin level|decreased lumbar vertebrae number|decreased rib number|decreased thoracic vertebrae number|increased sacral vertebrae number|persistence of hyaloid vascular system	MP:0000150|MP:0003047|MP:0005419|MP:0004647|MP:0003345|MP:0004648|MP:0010101|MP:0001289
Chr13	55047740	C	T	999	ENSBTAG00000031718	missense_variant	OGFR	82	D/N	0.310992	0.350746	0.229167	0.661017	0.1	0.180556	0.151515	0.469055	0.266667	0.142857	0.0357143	0.416667	0.314815	0.125	0.129032	0.171498	15	-	-	-	-
Chr13	55399788	G	A	999	ENSBTAG00000003061	missense_variant	LAMA5	321	G/S	0.0146789	0	0	0	0	0.0714286	0	0	0	0	0.196429	0	0	0	0	0.0408163	3	-	-	abnormal autopod morphology|abnormal brain development|abnormal digit morphology|abnormal embryo size|abnormal extraembryonic tissue morphology|abnormal glomerular capillary endothelium morphology|abnormal glomerular capillary morphology|abnormal head morphology|abnormal intestinal epithelium morphology|abnormal intestinal goblet cell morphology|abnormal intestine morphology|abnormal kidney devel…	MP:0000572|MP:0000913|MP:0002110|MP:0001697|MP:0002086|MP:0011453|MP:0011320|MP:0000432|MP:0000488|MP:0003449|MP:0000477|MP:0000527|MP:0002135|MP:0002109|MP:0002109|MP:0001176|MP:0001175|MP:0004007|MP:0008193|MP:0005327|MP:0003632|MP:0001053|MP:0008803|MP:0001711|MP:0005326|MP:0010898|MP:0002270|MP:0000484|MP:0011348|MP:0009570|MP:0010487|MP:0004733|MP:0000116|MP:0005031|MP:0010821|MP:0000520|MP:…
Chr13	57283501	C	T	999	ENSBTAG00000015080	splice_donor_variant	PHACTR3	.	.	0.00548446	0	0	0	0	0	0	0.00165017	0	0	0.160714	0	0	0	0	0.00505051	3	-	-	-	-
Chr13	58709866	G	A	999	ENSBTAG00000016926	missense_variant	C20orf85	79	P/L	0.00356824	0.00362319	0.0625	0	0	0	0.0441176	0	0.00819672	0	0	0	0	0	0	0	4	-	-	-	-
Chr13	59102157	A	G	999	ENSBTAG00000012406	missense_variant	ZBP1	46	N/S	0.0102496	0	0	0	0	0	0	0.00162866	0	0	0	0	0	0	0	0.0533981	2	-	-	immune system phenotype	MP:0005387
Chr13	60041941	T	A	999	ENSBTAG00000014555	missense_variant	CASS4	585	I/F	0.0210158	0	0.0208333	0.288136	0	0	0.0151515	0	0	0	0	0	0	0	0	0.0276498	4	-	-	-	-
Chr13	61083617	C	T	999	ENSBTAG00000012341	missense_variant	CSNK2A1	43	H/Y	0.0552632	0.0035461	0.0416667	0.0508475	0.0125	0.0972222	0	0	0	0.0151515	0.0535714	0.152174	0	0	0	0.211009	9	-	-	-	-
Chr13	61314587	G	A	999	ENSBTAG00000048288	missense_variant	DEFB129	163	P/L	0.00790861	0.0070922	0.0416667	0	0.025641	0	0.0294118	0.00814332	0	0	0	0.0652174	0.0178571	0	0	0	7	-	-	-	-
Chr13	61815590	G	A	999	ENSBTAG00000006526	stop_gained	BCL2L1	19	Q/*	0.00351185	0	0	0	0	0	0	0.00160256	0	0	0	0	0	0	0.0967742	0.00233645	3	-	-	abnormal apoptosis|abnormal keratinocyte physiology|abnormal locus ceruleus morphology|abnormal memory T cell physiology|abnormal motor capabilities/coordination/movement|abnormal ovarian folliculogenesis|abnormal platelet physiology|abnormal substantia nigra morphology|abnormal T cell physiology|decreased body weight|decreased brain weight|decreased dopamine level|decreased double-positive T cel…	MP:0001648|MP:0003453|MP:0003661|MP:0008051|MP:0002066|MP:0001130|MP:0005464|MP:0000836|MP:0002444|MP:0001262|MP:0002175|MP:0005643|MP:0005092|MP:0008495|MP:0008688|MP:0001935|MP:0008050|MP:0008392|MP:0004800|MP:0005095|MP:0000715|MP:0000240|MP:0005387|MP:0006042|MP:0008410|MP:0008687|MP:0009580|MP:0008254|MP:0008049|MP:0003203|MP:0005348|MP:0001925|MP:0011101|MP:0001923|MP:0001147|MP:0003179
Chr13	62410700	C	T	999	ENSBTAG00000031402	missense_variant	ASXL1	1097	P/L	0.20154	0.444444	0.204545	0	0.0694444	0.147059	0.0735294	0.325243	0.00819672	0	0.0178571	0.0416667	0.375	0.04	0.145161	0.0975	13	MYELODYSPLASTIC SYNDROME; MDS; MYELODYSPLASTIC SYNDROME SUSCEPTIBILITY TO INCLUDED |BOHRING-OPITZ SYNDROME; BOPS; C-LIKE SYNDROME; OPITZ TRIGONOCEPHALY-LIKE SYNDROME; BOHRING SYNDROME	OMIM:614286|OMIM:605039	abnormal blood cell morphology/development|abnormal bone marrow cell morphology/development|abnormal common myeloid progenitor cell morphology|abnormal craniofacial morphology|abnormal definitive hematopoiesis|abnormal hematopoietic stem cell morphology|abnormal hematopoietic stem cell physiology|abnormal hyoid bone morphology|abnormal immune system cell morphology|abnormal immune system organ mo…	MP:0002429|MP:0002398|MP:0006410|MP:0000428|MP:0002123|MP:0004808|MP:0010763|MP:0003056|MP:0000716|MP:0002722|MP:0008246|MP:0000598|MP:0002401|MP:0002417|MP:0001601|MP:0005065|MP:0002463|MP:0005508|MP:0000689|MP:0002357|MP:0000703|MP:0001577|MP:0001293|MP:0008866|MP:0000111|MP:0005017|MP:0001265|MP:0001262|MP:0000333|MP:0008075|MP:0008973|MP:0004810|MP:0002874|MP:0000221|MP:0004647|MP:0005016|MP:…
Chr13	62410984	G	A	38.5	ENSBTAG00000031402	missense_variant	ASXL1	1192	G/R	0.00359066	0	0	0	0	0.0142857	0	0	0	0.0740741	0	0	0	0	0	0.00707547	3	MYELODYSPLASTIC SYNDROME; MDS; MYELODYSPLASTIC SYNDROME SUSCEPTIBILITY TO INCLUDED |BOHRING-OPITZ SYNDROME; BOPS; C-LIKE SYNDROME; OPITZ TRIGONOCEPHALY-LIKE SYNDROME; BOHRING SYNDROME	OMIM:614286|OMIM:605039	abnormal blood cell morphology/development|abnormal bone marrow cell morphology/development|abnormal common myeloid progenitor cell morphology|abnormal craniofacial morphology|abnormal definitive hematopoiesis|abnormal hematopoietic stem cell morphology|abnormal hematopoietic stem cell physiology|abnormal hyoid bone morphology|abnormal immune system cell morphology|abnormal immune system organ mo…	MP:0002429|MP:0002398|MP:0006410|MP:0000428|MP:0002123|MP:0004808|MP:0010763|MP:0003056|MP:0000716|MP:0002722|MP:0008246|MP:0000598|MP:0002401|MP:0002417|MP:0001601|MP:0005065|MP:0002463|MP:0005508|MP:0000689|MP:0002357|MP:0000703|MP:0001577|MP:0001293|MP:0008866|MP:0000111|MP:0005017|MP:0001265|MP:0001262|MP:0000333|MP:0008075|MP:0008973|MP:0004810|MP:0002874|MP:0000221|MP:0004647|MP:0005016|MP:…
Chr13	62950659	T	A	999	ENSBTAG00000038412	missense_variant	BPIFB4	615	F/Y	0.643608	0.803571	0.645833	0.838983	0.65	0.444444	0.544118	0.70418	0.25	0.657143	0.410714	0.73913	0.803571	0.72	0.693548	0.550459	15	-	-	-	-
Chr13	63409459	C	T	999	ENSBTAG00000000512	missense_variant	SNTA1	474	E/K	0.00401786	0	0.0208333	0	0	0	0	0	0.057377	0	0	0	0	0	0.016129	0	3	LONG QT SYNDROME 12; LQT12	OMIM:612955	abnormal astrocyte morphology|abnormal fluid regulation|abnormal neuromuscular synapse morphology|abnormal nitric oxide homeostasis|decreased susceptibility to ischemic brain injury|muscle phenotype	MP:0002182|MP:0001784|MP:0001053|MP:0003957|MP:0006059|MP:0005369
Chr13	64059687	C	G	999	ENSBTAG00000005969	splice_donor_variant	EIF2S2	.	.	0.0254386	0.0283688	0.0416667	0.0254237	0.0375	0.0138889	0.0147059	0.0533981	0	0.0151515	0	0	0	0.04	0	0.00921659	10	-	-	abnormal primordial germ cell proliferation|decreased incidence of induced tumors|decreased litter size|decreased testis weight|embryonic lethality between somite formation and embryo turning, complete penetrance|reproductive system phenotype	MP:0008390|MP:0002053|MP:0001935|MP:0004852|MP:0011097|MP:0005389
Chr13	65382092	T	C	999	ENSBTAG00000006021	missense_variant	CEP250	716	I/T	0.217756	0.625	0.3125	0.0423729	0.2375	0.263889	0.514706	0.151613	0.025	0.235294	0.214286	0.104167	0.535714	0.02	0.177419	0.0516432	15	-	-	-	-
Chr13	65657877	G	A	103	ENSBTAG00000005571	splice_acceptor_variant	PHF20	.	.	0.00438212	0	0.0416667	0	0	0.0138889	0	0	0	0.0606061	0	0	0	0	0	0.00688073	4	-	-	abnormal auditory brainstem response|abnormal craniofacial development|abnormal cranium morphology|abnormal eye development|abnormal hematopoietic system morphology/development|abnormal T cell differentiation|decreased body size|decreased body weight|decreased bone marrow cell number|decreased bone mineral content|decreased bone trabecula number|decreased circulating alkaline phosphatase level|de…	MP:0004738|MP:0003935|MP:0000438|MP:0001286|MP:0002396|MP:0002145|MP:0001265|MP:0001262|MP:0000333|MP:0010124|MP:0010869|MP:0002966|MP:0005560|MP:0005092|MP:0004200|MP:0004647|MP:0000715|MP:0010025|MP:0000060|MP:0000061|MP:0002192|MP:0002941|MP:0005343|MP:0005090|MP:0002599|MP:0008475|MP:0011088|MP:0000692|MP:0000706|MP:0001823|MP:0004609
Chr13	65677601	T	G	999	ENSBTAG00000005571	splice_donor_variant	PHF20	.	.	0.0158451	0.0182482	0	0.0254237	0.0125	0	0	0.025641	0.00819672	0	0	0.0217391	0.0535714	0.02	0	0.00930233	9	-	-	abnormal auditory brainstem response|abnormal craniofacial development|abnormal cranium morphology|abnormal eye development|abnormal hematopoietic system morphology/development|abnormal T cell differentiation|decreased body size|decreased body weight|decreased bone marrow cell number|decreased bone mineral content|decreased bone trabecula number|decreased circulating alkaline phosphatase level|de…	MP:0004738|MP:0003935|MP:0000438|MP:0001286|MP:0002396|MP:0002145|MP:0001265|MP:0001262|MP:0000333|MP:0010124|MP:0010869|MP:0002966|MP:0005560|MP:0005092|MP:0004200|MP:0004647|MP:0000715|MP:0010025|MP:0000060|MP:0000061|MP:0002192|MP:0002941|MP:0005343|MP:0005090|MP:0002599|MP:0008475|MP:0011088|MP:0000692|MP:0000706|MP:0001823|MP:0004609
Chr13	65733792	C	T	999	ENSBTAG00000005571	missense_variant	PHF20	843	R/C	0.00985663	0	0	0.00847458	0	0	0	0	0	0	0	0	0	0	0	0.0509709	2	-	-	abnormal auditory brainstem response|abnormal craniofacial development|abnormal cranium morphology|abnormal eye development|abnormal hematopoietic system morphology/development|abnormal T cell differentiation|decreased body size|decreased body weight|decreased bone marrow cell number|decreased bone mineral content|decreased bone trabecula number|decreased circulating alkaline phosphatase level|de…	MP:0004738|MP:0003935|MP:0000438|MP:0001286|MP:0002396|MP:0002145|MP:0001265|MP:0001262|MP:0000333|MP:0010124|MP:0010869|MP:0002966|MP:0005560|MP:0005092|MP:0004200|MP:0004647|MP:0000715|MP:0010025|MP:0000060|MP:0000061|MP:0002192|MP:0002941|MP:0005343|MP:0005090|MP:0002599|MP:0008475|MP:0011088|MP:0000692|MP:0000706|MP:0001823|MP:0004609
Chr13	68452011	G	A	999	ENSBTAG00000004039	missense_variant	DHX35	493	A/T	0.0127082	0	0	0.00847458	0	0.0416667	0	0	0	0	0.0892857	0	0	0	0	0.0389908	4	-	-	-	-
Chr13	70676668	C	T	999	ENSBTAG00000009165	missense_variant	LPIN3	476	P/L	0.018552	0.0588235	0.0625	0.00862069	0.0128205	0	0	0.0263158	0	0	0	0	0.0357143	0	0.016129	0	7	-	-	abnormal vocalization	MP:0001529
Chr13	73492617	G	A	999	ENSBTAG00000013220	missense_variant	R3HDML	51	R/Q	0.123631	0.134058	0.227273	0.0517241	0.027027	0.180556	0.166667	0.0228013	0.401639	0.259259	0.444444	0.0833333	0.107143	0.125	0.0806452	0.137306	15	-	-	-	-
Chr13	73492710	T	C	999	ENSBTAG00000013220	missense_variant	R3HDML	82	M/T	0.123789	0.0647482	0.104167	0.0932203	0.0512821	0.180556	0.212121	0.0695793	0.122951	0.0606061	0.232143	0.125	0.178571	0.04	0.0483871	0.240741	15	-	-	-	-
Chr13	74121294	C	T	999	ENSBTAG00000003257	missense_variant	STK4	380	T/M	0.0237676	0.154676	0.0833333	0	0	0	0	0.00322581	0	0	0	0	0.0535714	0.02	0	0.00235849	6	T-CELL IMMUNODEFICIENCY RECURRENT INFECTIONS AND AUTOIMMUNITY WITHOR WITHOUT CARDIAC MALFORMATIONS; TIIAC; STK4 DEFICIENCY; MST1 DEFICIENCY	OMIM:614868	abnormal B cell physiology|abnormal CD4-positive, alpha-beta T cell physiology|abnormal CD8-positive, alpha-beta T cell physiology|abnormal dendritic cell physiology|abnormal immune system organ morphology|abnormal leukocyte adhesion|abnormal leukocyte migration|abnormal marginal zone B cell morphology|abnormal memory T cell number|abnormal Peyer's patch germinal center morphology|abnormal Peyer'…	MP:0002459|MP:0005463|MP:0004392|MP:0002376|MP:0002722|MP:0003628|MP:0003156|MP:0008180|MP:0008048|MP:0002391|MP:0002392|MP:0008470|MP:0002145|MP:0002444|MP:0005017|MP:0008075|MP:0008079|MP:0005016|MP:0008182|MP:0008122|MP:0008479|MP:0005018|MP:0009321|MP:0008566|MP:0008687|MP:0008699|MP:0008082|MP:0006413|MP:0005348|MP:0000714|MP:0010768|MP:0002169|MP:0000708
Chr13	74364321	G	A	143	ENSBTAG00000011279	stop_gained	MATN4	270	Q/*	0.00223614	0	0	0	0	0	0	0	0	0	0	0.0833333	0	0	0	0.00243902	2	-	-	-	-
Chr13	74393413	C	T	999	ENSBTAG00000015127	missense_variant	SDC4	182	D/N	0.0316118	0.0255474	0.0208333	0.0689655	0.0657895	0.0138889	0	0.00814332	0.0245902	0.0735294	0.0357143	0.270833	0.0535714	0.04	0.016129	0.0334928	14	-	-	abnormal cell adhesion|abnormal kidney inner medulla morphology|abnormal placental labyrinth vasculature morphology|decreased angiogenesis|decreased fibroblast cell migration|delayed wound healing|dilated renal tubules|impaired wound healing|increased blood urea nitrogen level|increased physiological sensitivity to xenobiotic|increased sensitivity to xenobiotic induced morbidity/mortality|kidney …	MP:0003566|MP:0011333|MP:0008803|MP:0005602|MP:0011708|MP:0002908|MP:0002705|MP:0001792|MP:0005565|MP:0008873|MP:0009766|MP:0009641
Chr13	74459987	C	T	999	ENSBTAG00000005186	missense_variant	DBNDD2	102	R/W	0.00542005	0	0.0869565	0	0.0142857	0	0.0882353	0	0	0	0	0	0	0	0	0.00247525	4	-	-	decreased circulating creatinine level|decreased circulating serum albumin level	MP:0005554|MP:0005419
Chr13	75195354	T	C	999	ENSBTAG00000017568	missense_variant	WFDC13	4	V/A	0.989371	0.996429	0.958333	1	0.958333	1	0.882353	1	1	1	1	1	0.910714	1	1	0.990476	15	-	-	-	-
Chr13	75270052	G	A	999	ENSBTAG00000016742	missense_variant	WFDC3	49	P/L	0.0911092	0.0251799	0	0.254237	0.0131579	0.263889	0	0.221683	0	0.0294118	0.0178571	0	0	0	0	0.00231481	8	-	-	-	-
Chr13	78076944	G	A	999	ENSBTAG00000020166	missense_variant	ZNFX1	1457	R/C	0.0679964	0.0985401	0.0869565	0	0.148649	0	0.0151515	0.11165	0	0	0	0.208333	0.0892857	0	0.016129	0.0151515	9	-	-	-	-
Chr13	78195467	G	C	999	ENSBTAG00000027320	stop_gained	KCNB1	815	Y/*	0.0119787	0	0.0416667	0	0	0.0138889	0	0	0	0	0	0	0	0	0	0.05	3	EPILEPTIC ENCEPHALOPATHY EARLY INFANTILE 26; EIEE26	OMIM:616056	abnormal behavior|abnormal gait|abnormal locomotor behavior|abnormal pancreatic beta cell physiology|hyperactivity|hypoglycemia|improved glucose tolerance|increased circulating insulin level|increased insulin secretion|increased mean corpuscular volume	MP:0004924|MP:0001406|MP:0001392|MP:0003562|MP:0001399|MP:0000189|MP:0005292|MP:0002079|MP:0003058|MP:0002590
Chr13	78470380	G	A	999	ENSBTAG00000012626	missense_variant	B4GALT5	193	R/W	0.00358423	0	0	0	0.0128205	0	0	0	0	0	0.0714286	0	0.0178571	0	0	0.00245098	4	-	-	decreased embryo size|embryonic lethality during organogenesis, complete penetrance|increased anxiety-related response|increased response to stress-induced hyperthermia|preweaning lethality, complete penetrance	MP:0001698|MP:0011098|MP:0001363|MP:0010166|MP:0011100
Chr13	79447633	T	G	999	ENSBTAG00000021601	missense_variant	PARD6B	133	I/S	0.0207048	0.0428571	0.0208333	0.0423729	0.0512821	0.0138889	0	0	0	0	0	0	0.0535714	0.1	0.0322581	0.0328638	9	-	-	-	-
Chr13	79536436	T	C	999	ENSBTAG00000038929	stop_lost	BCAS4	165	*/R	0.866697	0.941176	0.75	0.881356	0.824324	0.728571	0.558824	0.952922	0.983051	0.806452	0.821429	0.875	0.910714	0.84	0.758065	0.790244	15	-	-	-	-
Chr13	81602513	C	T	999	ENSBTAG00000007917	missense_variant	TSHZ2	498	S/L	0.00352734	0	0	0.059322	0	0	0	0	0	0	0	0	0	0	0	0.00234742	2	-	-	embryonic lethality between implantation and somite formation, complete penetrance|failure of blastocyst to hatch from the zona pellucida	MP:0011096|MP:0003694
Chr13	81854127	A	G	999	ENSBTAG00000030556	missense_variant	ZNF217	978	S/P	0.0262238	0.102837	0.0416667	0.0338983	0.0375	0.0416667	0.0588235	0	0	0.030303	0	0	0.0714286	0	0.0322581	0.00688073	10	-	-	-	-
Chr13	82351437	G	A	999	ENSBTAG00000002765	missense_variant	CYP24A1	396	R/W	0.00175747	0	0	0	0	0	0.0606061	0	0	0	0	0	0	0	0	0	1	HYPERCALCEMIA INFANTILE; HYPERCALCEMIA IDIOPATHIC OF INFANCY	OMIM:143880	abnormal bone ossification|abnormal kidney morphology|abnormal vitamin D level|decreased body size|dilated renal tubules|increased circulating calcium level|increased urine calcium level|postnatal lethality|reproductive system phenotype	MP:0008271|MP:0002135|MP:0011228|MP:0001265|MP:0002705|MP:0000194|MP:0005441|MP:0002082|MP:0005389
Chr14	1522076	C	T	999	ENSBTAG00000018456	missense_variant	ZNF7	425	P/L	0.0429584	0	0.0416667	0.059322	0.075	0	0	0.00647249	0.114754	0.0909091	0.0357143	0	0	0	0.0322581	0.109005	9	-	-	-	-
Chr14	9459659	C	T	999	ENSBTAG00000007823	missense_variant	TG	1530	G/S	0.148965	0.144444	0.0652174	0.0169492	0.1	0.0138889	0.0294118	0.329032	0.00819672	0.0166667	0.0892857	0.0833333	0.125	0.04	0	0.0965347	14	THYROID HORMONOGENESIS GENETIC DEFECT IN 3	OMIM:274700	abnormal cell physiology|abnormal myelination|abnormal pelvic girdle bone morphology|abnormal thyroid follicle morphology|abnormal thyroid follicular cell morphology|anemia|decreased body size|decreased body weight|decreased brain weight|decreased circulating thyroxine level|decreased circulating triiodothyronine level|decreased hematocrit|decreased osteoclast cell number|disproportionate dwarf|e…	MP:0005621|MP:0000920|MP:0004509|MP:0004696|MP:0004697|MP:0001577|MP:0001265|MP:0001262|MP:0002175|MP:0005478|MP:0005479|MP:0000208|MP:0004985|MP:0002427|MP:0005355|MP:0005122|MP:0002865|MP:0003408|MP:0001732|MP:0003109
Chr14	9639149	C	T	999	ENSBTAG00000017138	missense_variant	TMEM71	288	T/M	0.101316	0.0179856	0.0625	0.0847458	0.1	0.291667	0.176471	0.0176849	0.311475	0.03125	0.107143	0.104167	0	0.2	0.129032	0.172018	14	-	-	-	-
Chr14	21620447	A	G	999	ENSBTAG00000038286	missense_variant	C8orf22	117	R/G	0.446632	0.432624	0.541667	0.483051	0.2	0.680556	0.588235	0.43109	0.262295	0.666667	0.375	0.369565	0.571429	0.58	0.467742	0.451835	15	-	-	-	-
Chr14	23995406	CAAAAA	CAAAAAA	999	ENSBTAG00000011203	frameshift_variant	RP1	789-791	.	0.0180299	0.0178571	0.0208333	0	0.0384615	0.0138889	0	0.0176282	0	0	0	0.282609	0.0714286	0	0	0	7	RETINITIS PIGMENTOSA 1	OMIM:180100	-	-
Chr14	25107912	C	T	999	ENSBTAG00000018570	missense_variant	SDR16C5	233	G/E	0.0013181	0	0	0	0	0	0	0	0	0	0.0535714	0	0	0	0	0	1	-	-	-	-
Chr14	25113409	C	T	999	ENSBTAG00000018570	missense_variant	SDR16C5	127	G/R	0.00700525	0	0	0	0	0.0555556	0	0	0	0	0.0178571	0	0	0	0	0.025463	3	-	-	-	-
Chr14	26489860	C	G	999	ENSBTAG00000008958	missense_variant	NSMAF	60	C/S	0.00437828	0	0	0	0.025641	0	0	0	0	0.0606061	0	0	0	0	0	0.00917431	3	-	-	abnormal T cell physiology|decreased susceptibility to endotoxin shock|hematopoietic system phenotype|immune system phenotype|impaired skin barrier function	MP:0002444|MP:0008734|MP:0005397|MP:0005387|MP:0002796
Chr14	31003374	C	T	100	ENSBTAG00000001299	missense_variant	CYP7B1	186	E/K	0.00131926	0	0	0	0	0	0	0	0	0	0.0535714	0	0	0	0	0	1	SPASTIC PARAPLEGIA 5A AUTOSOMAL RECESSIVE; SPG5A |BILE ACID SYNTHESIS DEFECT CONGENITAL 3; CBAS3	OMIM:270800|OMIM:613812	abnormal cholesterol homeostasis|abnormal coat/ hair morphology|abnormal estrous cycle|abnormal locomotor activation|abnormal mammary gland development|abnormal ovary physiology|abnormal uterus development|absent estrous cycle|decreased IgA level|early sexual maturation|homeostasis/metabolism phenotype|uterus atrophy	MP:0005278|MP:0000367|MP:0001927|MP:0003313|MP:0000628|MP:0003507|MP:0003572|MP:0009009|MP:0001807|MP:0003378|MP:0005376|MP:0004894
Chr14	32700531	A	G	999	ENSBTAG00000016716	missense_variant	RRS1	365	K/R	0.00439754	0	0.0208333	0.00847458	0	0.0694444	0	0	0	0	0	0	0	0	0	0.00700935	4	-	-	-	-
Chr14	33167855	G	T	999	ENSBTAG00000011205	missense_variant	PPP1R42	238	F/L	0.0216049	0.00357143	0.0208333	0	0	0	0	0	0	0.030303	0	0	0	0	0	0.101852	4	-	-	-	-
Chr14	34297947	C	T	999	ENSBTAG00000022169	missense_variant	PREX2	1524	H/Y	0.0896861	0.264706	0.0625	0.0338983	0.108108	0.0857143	0.0147059	0.00643087	0	0.109375	0.125	0	0.321429	0.04	0	0.139303	12	-	-	abnormal Purkinje cell dendrite morphology|decreased body weight|hypoactivity|impaired coordination|impaired glucose tolerance|increased circulating glucose level|increased startle reflex|insulin resistance|limb grasping|short stride length	MP:0008572|MP:0001262|MP:0001402|MP:0001405|MP:0005293|MP:0005559|MP:0001488|MP:0005331|MP:0001513|MP:0001407
Chr14	34826330	G	T	999	ENSBTAG00000022588	missense_variant	C8orf34	536	G/C	0.028922	0	0.0208333	0	0.025	0.0555556	0.0147059	0.0160256	0.114754	0	0	0	0	0.24	0.306452	0.00231481	9	-	-	-	-
Chr14	39757919	CTT	CT	999	ENSBTAG00000012608	frameshift_variant	GDAP1	42	.	0.00306748	0	0.0416667	0	0	0.0694444	0	0	0	0	0	0	0	0	0	0	2	CHARCOT-MARIE-TOOTH DISEASE RECESSIVE INTERMEDIATE A; CMTRIA; CHARCOT-MARIE-TOOTH NEUROPATHY RECESSIVE INTERMEDIATE A; RI-CMTA |CHARCOT-MARIE-TOOTH DISEASE AXONAL TYPE 2K |CHARCOT-MARIE-TOOTH DISEASE TYPE 4A; CMT4A; CHARCOT-MARIE-TOOTH DISEASE DEMYELINATING AUTOSOMAL RECESSIVE; CHARCOT-MARIE-TOOTH NEUROPATHY TYPE 4A |CHARCOT-MARIE-TOOTH DISEASE AXONAL WITH VOCAL CORD PARESIS AUTOSOMALRECESSIVE; C…	OMIM:608340|OMIM:607831|OMIM:214400|OMIM:607706	abnormal action potential|abnormal autopod morphology|abnormal axonal transport|abnormal axon extension|abnormal calcium ion homeostasis|abnormal dorsal root ganglion morphology|abnormal endoplasmic reticulum morphology|abnormal gait|abnormal motor neuron morphology|abnormal neurite morphology|abnormal neuromuscular synapse morphology|chromatolysis|decreased nerve conduction velocity|impaired coo…	MP:0005402|MP:0000572|MP:0004768|MP:0003651|MP:0004231|MP:0000961|MP:0009378|MP:0001406|MP:0000937|MP:0008415|MP:0001053|MP:0002883|MP:0008814|MP:0001405|MP:0011630|MP:0001513|MP:0000938|MP:0001407
Chr14	45518472	A	T	999	ENSBTAG00000007335	splice_donor_variant	TPD52	.	.	0.0131349	0.0035461	0.0625	0.0169492	0.0375	0	0.0441176	0.00801282	0	0.0147059	0.0178571	0.0208333	0.0357143	0	0.0483871	0.0115741	12	-	-	-	-
Chr14	45518473	C	T	999	ENSBTAG00000007335	splice_donor_variant	TPD52	.	.	0.0170753	0.0106383	0.0625	0.0423729	0.0375	0	0.0441176	0.0128205	0	0.0294118	0.0178571	0.0208333	0.0178571	0	0.0322581	0.0162037	12	-	-	-	-
Chr14	47142922	G	A	999	ENSBTAG00000011779	missense_variant	MAL2	176	P/L	0.0122699	0.0714286	0.0208333	0	0	0	0.0294118	0	0	0	0	0	0.0714286	0	0.016129	0	5	-	-	-	-
Chr14	47142928	C	G	39.7	ENSBTAG00000011779	missense_variant	MAL2	174	W/S	0.00263158	0	0.0208333	0	0	0	0	0	0	0.0588235	0	0	0	0	0	0.00232558	3	-	-	-	-
Chr14	50862411	G	A	999	ENSBTAG00000017694	missense_variant	TRPS1	421	D/N	0.108677	0.00719424	0.104167	0.254237	0.2	0.291667	0	0.0384615	0.0491803	0.205882	0.160714	0.0625	0.0178571	0.08	0.0806452	0.196759	14	TRICHORHINOPHALANGEAL SYNDROME TYPE I; TRPS1; TRPS I |TRICHORHINOPHALANGEAL SYNDROME TYPE III; TRPS3; SUGIO-KAJII SYNDROME	OMIM:190350|OMIM:190351	abnormal bone ossification|abnormal branching involved in ureteric bud morphogenesis|abnormal chondrocyte morphology|abnormal epidermal layer morphology|abnormal hair follicle development|abnormal hair follicle morphology|abnormal kidney development|abnormal kidney interstitium morphology|abnormal lung morphology|abnormal metanephric mesenchyme morphology|abnormal pulmonary alveolus epithelial ce…	MP:0008271|MP:0010981|MP:0000166|MP:0001216|MP:0003704|MP:0000377|MP:0000527|MP:0011425|MP:0001175|MP:0010984|MP:0002273|MP:0002270|MP:0000150|MP:0008277|MP:0004624|MP:0010099|MP:0002282|MP:0004553|MP:0001284|MP:0003761|MP:0001177|MP:0001575|MP:0000063|MP:0000379|MP:0004686|MP:0011290|MP:0004505|MP:0003419|MP:0002427|MP:0005387|MP:0000480|MP:0000069|MP:0002639|MP:0011087|MP:0001954|MP:0001953|MP:…
Chr14	50862420	G	A	999	ENSBTAG00000017694	missense_variant	TRPS1	424	V/I	0.0258545	0.117857	0.104167	0	0	0	0.0147059	0	0.0163934	0	0	0	0.125	0.02	0.0806452	0.00697674	8	TRICHORHINOPHALANGEAL SYNDROME TYPE I; TRPS1; TRPS I |TRICHORHINOPHALANGEAL SYNDROME TYPE III; TRPS3; SUGIO-KAJII SYNDROME	OMIM:190350|OMIM:190351	abnormal bone ossification|abnormal branching involved in ureteric bud morphogenesis|abnormal chondrocyte morphology|abnormal epidermal layer morphology|abnormal hair follicle development|abnormal hair follicle morphology|abnormal kidney development|abnormal kidney interstitium morphology|abnormal lung morphology|abnormal metanephric mesenchyme morphology|abnormal pulmonary alveolus epithelial ce…	MP:0008271|MP:0010981|MP:0000166|MP:0001216|MP:0003704|MP:0000377|MP:0000527|MP:0011425|MP:0001175|MP:0010984|MP:0002273|MP:0002270|MP:0000150|MP:0008277|MP:0004624|MP:0010099|MP:0002282|MP:0004553|MP:0001284|MP:0003761|MP:0001177|MP:0001575|MP:0000063|MP:0000379|MP:0004686|MP:0011290|MP:0004505|MP:0003419|MP:0002427|MP:0005387|MP:0000480|MP:0000069|MP:0002639|MP:0011087|MP:0001954|MP:0001953|MP:…
Chr14	50862855	C	A	999	ENSBTAG00000017694	missense_variant	TRPS1	569	H/N	0.0346491	0.183453	0.0625	0	0.075	0.0138889	0	0	0	0.0142857	0	0	0.232143	0	0	0.00230415	7	TRICHORHINOPHALANGEAL SYNDROME TYPE I; TRPS1; TRPS I |TRICHORHINOPHALANGEAL SYNDROME TYPE III; TRPS3; SUGIO-KAJII SYNDROME	OMIM:190350|OMIM:190351	abnormal bone ossification|abnormal branching involved in ureteric bud morphogenesis|abnormal chondrocyte morphology|abnormal epidermal layer morphology|abnormal hair follicle development|abnormal hair follicle morphology|abnormal kidney development|abnormal kidney interstitium morphology|abnormal lung morphology|abnormal metanephric mesenchyme morphology|abnormal pulmonary alveolus epithelial ce…	MP:0008271|MP:0010981|MP:0000166|MP:0001216|MP:0003704|MP:0000377|MP:0000527|MP:0011425|MP:0001175|MP:0010984|MP:0002273|MP:0002270|MP:0000150|MP:0008277|MP:0004624|MP:0010099|MP:0002282|MP:0004553|MP:0001284|MP:0003761|MP:0001177|MP:0001575|MP:0000063|MP:0000379|MP:0004686|MP:0011290|MP:0004505|MP:0003419|MP:0002427|MP:0005387|MP:0000480|MP:0000069|MP:0002639|MP:0011087|MP:0001954|MP:0001953|MP:…
Chr14	50862897	C	T	999	ENSBTAG00000017694	missense_variant	TRPS1	583	L/F	0.00967458	0	0	0	0	0	0.0147059	0	0	0	0	0	0	0.28	0.112903	0	3	TRICHORHINOPHALANGEAL SYNDROME TYPE I; TRPS1; TRPS I |TRICHORHINOPHALANGEAL SYNDROME TYPE III; TRPS3; SUGIO-KAJII SYNDROME	OMIM:190350|OMIM:190351	abnormal bone ossification|abnormal branching involved in ureteric bud morphogenesis|abnormal chondrocyte morphology|abnormal epidermal layer morphology|abnormal hair follicle development|abnormal hair follicle morphology|abnormal kidney development|abnormal kidney interstitium morphology|abnormal lung morphology|abnormal metanephric mesenchyme morphology|abnormal pulmonary alveolus epithelial ce…	MP:0008271|MP:0010981|MP:0000166|MP:0001216|MP:0003704|MP:0000377|MP:0000527|MP:0011425|MP:0001175|MP:0010984|MP:0002273|MP:0002270|MP:0000150|MP:0008277|MP:0004624|MP:0010099|MP:0002282|MP:0004553|MP:0001284|MP:0003761|MP:0001177|MP:0001575|MP:0000063|MP:0000379|MP:0004686|MP:0011290|MP:0004505|MP:0003419|MP:0002427|MP:0005387|MP:0000480|MP:0000069|MP:0002639|MP:0011087|MP:0001954|MP:0001953|MP:…
Chr14	53939733	T	C	999	ENSBTAG00000038281	missense_variant	CSMD3	413	C/R	0.477553	0.5	0.521739	0.788136	0.294872	0.444444	0.560606	0.557878	0.467213	0.140625	0.410714	0.434783	0.339286	0.4	0.612903	0.361751	15	-	-	-	-
Chr14	57178538	C	T	999	ENSBTAG00000026247	missense_variant	PKHD1L1	352	R/H	0.0109266	0	0	0	0.0125	0	0	0	0	0	0	0	0	0.34	0.0967742	0.00229358	4	-	-	-	-
Chr14	58403975	G	C	999	ENSBTAG00000006702	splice_donor_variant	EIF3E	.	.	0.00788091	0.0035461	0	0.059322	0	0	0.0151515	0	0	0.030303	0	0	0	0.02	0	0.00917431	6	-	-	-	-
Chr14	58444067	G	A	999	ENSBTAG00000006702	splice_acceptor_variant	EIF3E	.	.	0.0192476	0	0	0.0169492	0.0125	0.0277778	0.0441176	0.00321543	0	0.0454545	0.0178571	0	0	0.04	0.0967742	0.043578	10	-	-	-	-
Chr14	62451028	G	A	999	ENSBTAG00000021240	missense_variant	DCSTAMP	212	R/W	0.0208522	0	0	0.313559	0.0147059	0.0294118	0	0	0	0	0	0.0208333	0	0	0	0.00980392	5	-	-	abnormal macrophage physiology|abnormal osteoclast differentiation|abnormal osteoclast physiology|increased bone mass|increased bone mineral density|increased trabecular bone mass|osteopetrosis	MP:0002451|MP:0008396|MP:0001541|MP:0005605|MP:0000062|MP:0010872|MP:0000067
Chr14	62451556	A	G	999	ENSBTAG00000021240	missense_variant	DCSTAMP	36	C/R	0.0030837	0	0	0	0	0	0	0	0	0	0.125	0	0	0	0	0	1	-	-	abnormal macrophage physiology|abnormal osteoclast differentiation|abnormal osteoclast physiology|increased bone mass|increased bone mineral density|increased trabecular bone mass|osteopetrosis	MP:0002451|MP:0008396|MP:0001541|MP:0005605|MP:0000062|MP:0010872|MP:0000067
Chr14	62804705	T	A	999	ENSBTAG00000003827	missense_variant	RIMS2	697	R/W	0.00659631	0	0	0.00847458	0	0	0	0	0	0	0.0714286	0	0	0	0	0.0230415	3	-	-	abnormal maternal nurturing|abnormal pancreatic beta cell physiology|decreased body size|decreased circulating adrenaline level|decreased circulating glucose level|decreased circulating growth hormone level|decreased circulating insulin level|decreased circulating insulin-like growth factor I level|decreased insulin secretion|impaired glucose tolerance|increased circulating glucagon level|increas…	MP:0001386|MP:0003562|MP:0001265|MP:0005661|MP:0005560|MP:0005120|MP:0002727|MP:0004701|MP:0003059|MP:0005293|MP:0002712|MP:0005559|MP:0009176|MP:0003631|MP:0002169|MP:0005491|MP:0002083
Chr14	62811363	A	T	999	ENSBTAG00000003827	missense_variant	RIMS2	574	D/E	0.00660793	0	0	0	0.0125	0.0277778	0	0	0	0.0757576	0.0535714	0	0	0	0	0.00231481	5	-	-	abnormal maternal nurturing|abnormal pancreatic beta cell physiology|decreased body size|decreased circulating adrenaline level|decreased circulating glucose level|decreased circulating growth hormone level|decreased circulating insulin level|decreased circulating insulin-like growth factor I level|decreased insulin secretion|impaired glucose tolerance|increased circulating glucagon level|increas…	MP:0001386|MP:0003562|MP:0001265|MP:0005661|MP:0005560|MP:0005120|MP:0002727|MP:0004701|MP:0003059|MP:0005293|MP:0002712|MP:0005559|MP:0009176|MP:0003631|MP:0002169|MP:0005491|MP:0002083
Chr14	62824305	CTGTGTGTGTGTG	CTGTGTGTGTG	999	ENSBTAG00000003827	frameshift_variant	RIMS2	502-506	.	0.00881834	0.0106383	0	0.00847458	0	0	0	0.0113269	0.00819672	0	0	0.0652174	0	0.02	0	0.00934579	7	-	-	abnormal maternal nurturing|abnormal pancreatic beta cell physiology|decreased body size|decreased circulating adrenaline level|decreased circulating glucose level|decreased circulating growth hormone level|decreased circulating insulin level|decreased circulating insulin-like growth factor I level|decreased insulin secretion|impaired glucose tolerance|increased circulating glucagon level|increas…	MP:0001386|MP:0003562|MP:0001265|MP:0005661|MP:0005560|MP:0005120|MP:0002727|MP:0004701|MP:0003059|MP:0005293|MP:0002712|MP:0005559|MP:0009176|MP:0003631|MP:0002169|MP:0005491|MP:0002083
Chr14	62830994	C	A	999	ENSBTAG00000003827	missense_variant	RIMS2	396	R/L	0.00175901	0	0	0	0	0	0.0588235	0	0	0	0	0	0	0	0	0	1	-	-	abnormal maternal nurturing|abnormal pancreatic beta cell physiology|decreased body size|decreased circulating adrenaline level|decreased circulating glucose level|decreased circulating growth hormone level|decreased circulating insulin level|decreased circulating insulin-like growth factor I level|decreased insulin secretion|impaired glucose tolerance|increased circulating glucagon level|increas…	MP:0001386|MP:0003562|MP:0001265|MP:0005661|MP:0005560|MP:0005120|MP:0002727|MP:0004701|MP:0003059|MP:0005293|MP:0002712|MP:0005559|MP:0009176|MP:0003631|MP:0002169|MP:0005491|MP:0002083
Chr14	63365521	G	A	999	ENSBTAG00000010529	missense_variant	FZD6	277	S/F	0.00131464	0	0	0	0	0	0	0	0	0	0	0.0625	0	0	0	0	1	NAIL DISORDER NONSYNDROMIC CONGENITAL 10; NDNC10; CLAW-SHAPED NAILS; ONYCHAUXIS HYPONYCHIA AND ONYCHOLYSIS	OMIM:614157	abnormal hair follicle orientation|no abnormal phenotype detected	MP:0000383|MP:0002169
Chr14	63462568	G	C	999	ENSBTAG00000026242	stop_gained	BAALC	95	S/*	0.00403587	0	0	0	0	0	0	0	0.075	0	0	0	0	0	0	0	1	-	-	-	-
Chr14	63594940	C	A	999	ENSBTAG00000013513	missense_variant	ATP6V1C1	312	L/F	0.0180776	0.00362319	0	0.0254237	0	0.0571429	0.0147059	0.022508	0	0	0	0	0.0555556	0	0	0.0325581	7	-	-	-	-
Chr14	65342223	G	C	999	ENSBTAG00000008054	missense_variant	ZNF706	3	R/P	0.0660793	0.0539568	0	0.101695	0.025	0.0277778	0.0588235	0.0889968	0.0327869	0.030303	0	0.0217391	0.0357143	0.02	0.129032	0.0829493	13	-	-	-	-
Chr14	66402762	G	C	999	ENSBTAG00000032544	missense_variant	SPAG1	14	T/R	0.0250439	0.0178571	0.0416667	0	0.0125	0	0	0.00801282	0.122951	0.121212	0.107143	0	0.0892857	0	0.0322581	0.00934579	10	CILIARY DYSKINESIA PRIMARY 28; CILD28; CILIARY DYSKINESIA PRIMARY 28 WITH OR WITHOUT SITUS INVERSUS	OMIM:615505	-	-
Chr14	68385476	G	A	999	ENSBTAG00000012596	missense_variant	POP1	573	R/W	0.0801056	0.0827338	0.145833	0.0677966	0.075	0.0555556	0.0441176	0.0566343	0.458333	0.117647	0.0178571	0.0652174	0.0535714	0.04	0.0645161	0.0208333	15	-	-	-	-
Chr14	71843855	C	G	999	ENSBTAG00000004902	missense_variant	INTS8	149	W/C	0.00615114	0	0.0416667	0	0.0512821	0	0	0	0	0.0757576	0	0	0	0	0	0.00694444	4	-	-	-	-
Chr14	72877419	C	T	999	ENSBTAG00000013408	missense_variant	RBM12B	852	P/L	0.0065445	0	0	0.00847458	0	0.0138889	0	0.00160256	0	0	0	0.145833	0	0	0	0.0114679	5	-	-	-	-
Chr14	74661553	G	T	999	ENSBTAG00000017339	missense_variant	RUNX1T1	19	C/F	0.0774956	0.0283688	0.208333	0.00847458	0.125	0.0694444	0.455882	0.0241158	0.00819672	0.181818	0.0714286	0.0416667	0.0178571	0.08	0.0322581	0.146789	15	-	-	abnormal duodenum morphology|abnormal intestinal epithelium morphology|abnormal intestine morphology|abnormal rectum morphology|abnormal small intestinal villus morphology|absent gastric milk in neonates|absent midgut|decreased body weight|male infertility|neonatal lethality, incomplete penetrance|no abnormal phenotype detected|omphalocele|pallor|postnatal growth retardation|postnatal lethality, …	MP:0003271|MP:0000488|MP:0000477|MP:0000492|MP:0008108|MP:0009546|MP:0009706|MP:0001262|MP:0001925|MP:0011088|MP:0002169|MP:0003052|MP:0003717|MP:0001732|MP:0011086|MP:0002083|MP:0003293
Chr14	79710439	C	T	999	ENSBTAG00000001000	splice_acceptor_variant	CA13	.	.	0.105872	0.0326087	0.0833333	0.152542	0.184211	0.375	0.166667	0.0276873	0.131148	0.1875	0.0714286	0.25	0.0357143	0.06	0	0.190476	14	-	-	-	-
Chr14	79816832	A	G	999	ENSBTAG00000003338	missense_variant	LRRCC1	771	L/S	0.607394	0.595745	0.520833	0.305085	0.794872	0.75	0.632353	0.475962	0.532787	0.65625	0.660714	0.586957	0.482143	0.88	0.83871	0.798122	15	-	-	-	-
Chr14	83286276	A	T	129	ENSBTAG00000011709	missense_variant	IMPA1	142	N/I	0.00437828	0	0.0208333	0	0.025641	0	0	0	0	0.0588235	0	0	0.0178571	0	0	0.00458716	5	-	-	embryonic lethality during organogenesis, incomplete penetrance|hyperactivity|increased susceptibility to pharmacologically induced seizures|increased vertical activity|increased vertical stereotypic behavior|nervous system phenotype	MP:0011108|MP:0001399|MP:0002906|MP:0002574|MP:0009849|MP:0003631
Chr15	577673	A	C	999	ENSBTAG00000010486	missense_variant	OR9G1	116	E/A	0.111697	0.338129	0.1875	0.00847458	0.025641	0.25	0.151515	0.0194805	0.0655738	0.0441176	0.0357143	0.0416667	0.214286	0.04	0.0806452	0.142202	15	-	-	-	-
Chr15	577876	T	G	999	ENSBTAG00000010486	missense_variant	OR9G1	184	C/G	0.646181	0.602837	0.5625	0.788136	0.725	0.583333	0.720588	0.730392	0.163934	0.676471	0.696429	0.625	0.732143	0.54	0.612903	0.635321	15	-	-	-	-
Chr15	6286705	C	G	999	ENSBTAG00000014251	missense_variant	MMP20	102	D/E	0.0606327	0.0359712	0.0217391	0	0.0384615	0.0416667	0	0.150485	0	0	0	0	0.160714	0.12	0.16129	0.00229358	9	AMELOGENESIS IMPERFECTA HYPOMATURATION TYPE IIA2; AI2A2; AMELOGENESIS IMPERFECTA PIGMENTED HYPOMATURATION TYPE 2	OMIM:612529	abnormal ameloblast morphology|abnormal enamel morphology|abnormal enamel rod pattern|abnormal tooth morphology|delaminated enamel|reduced enamel thickness	MP:0002650|MP:0002576|MP:0002649|MP:0002100|MP:0002648|MP:0002577
Chr15	15707169	C	T	999	ENSBTAG00000007913	stop_gained	CWC15	55	R/*	0.00437828	0	0	0	0	0	0	0	0.0819672	0	0	0	0	0	0	0	1	-	-	-	-
Chr15	18070878	A	G	999	ENSBTAG00000010286	missense_variant	NPAT	315	F/S	0.00657318	0	0	0	0	0	0	0	0.122951	0	0	0	0	0	0	0	1	-	-	-	-
Chr15	18464742	C	T	999	ENSBTAG00000008253	missense_variant	EXPH5	182	E/K	0.0197368	0.111511	0	0.0254237	0	0	0.0147059	0.00806452	0	0	0	0	0.0178571	0	0.016129	0.00229358	7	EPIDERMOLYSIS BULLOSA NONSPECIFIC AUTOSOMAL RECESSIVE; EBNS	OMIM:615028	-	-
Chr15	20525750	A	G	999	ENSBTAG00000008732	missense_variant	ZC3H12C	686	R/G	0.0022686	0	0	0	0	0	0	0	0	0	0	0	0.0740741	0	0	0	1	-	-	-	-
Chr15	22717756	A	G	999	ENSBTAG00000001999	missense_variant	C11orf57	130	K/R	0.220264	0.341727	0.229167	0.161017	0.0512821	0.357143	0.132353	0.184466	0.139344	0.19697	0.535714	0.217391	0.285714	0.04	0.0967742	0.251152	15	-	-	-	-
Chr15	22877552	G	A	999	ENSBTAG00000034193	stop_gained	BCO2	80	W/*	0.0122592	0	0	0	0.1125	0	0	0.0224359	0.0327869	0	0	0	0	0	0.016129	0	4	-	-	abnormal adipose tissue morphology|abnormal aerobic respiration|abnormal blood homeostasis|abnormal hepatocyte physiology|abnormal homeostasis|abnormal liver morphology|decreased seminal vesicle weight|decreased testis weight|enlarged spleen|hepatic steatosis|increased liver triglyceride level|increased spleen weight|small testis	MP:0000003|MP:0010957|MP:0009642|MP:0010080|MP:0001764|MP:0000598|MP:0004910|MP:0004852|MP:0000691|MP:0002628|MP:0009355|MP:0004952|MP:0001147
Chr15	22903083	C	T	999	ENSBTAG00000034193	missense_variant	BCO2	440	P/L	0.0127193	0	0.0208333	0.0423729	0.025	0	0	0	0.175	0	0	0	0	0	0	0	4	-	-	abnormal adipose tissue morphology|abnormal aerobic respiration|abnormal blood homeostasis|abnormal hepatocyte physiology|abnormal homeostasis|abnormal liver morphology|decreased seminal vesicle weight|decreased testis weight|enlarged spleen|hepatic steatosis|increased liver triglyceride level|increased spleen weight|small testis	MP:0000003|MP:0010957|MP:0009642|MP:0010080|MP:0001764|MP:0000598|MP:0004910|MP:0004852|MP:0000691|MP:0002628|MP:0009355|MP:0004952|MP:0001147
Chr15	24842793	T	G	999	ENSBTAG00000010791	splice_donor_variant	HTR3A	.	.	0.0752931	0.075188	0.0869565	0.0932203	0.0657895	0.0571429	0.0294118	0.106908	0.0166667	0.015625	0.0357143	0	0.0535714	0.08	0.0322581	0.0825243	14	-	-	abnormal male prostatic urethra morphology|abnormal urinary bladder detrusor smooth muscle morphology|abnormal urinary bladder morphology|abnormal urinary bladder neck morphology|abnormal urinary bladder physiology|abnormal urinary bladder urothelium morphology|abnormal urination pattern|cachexia|decreased lymphocyte cell number|distended urinary bladder|hydronephrosis|increased blood urea nitrog…	MP:0011777|MP:0011774|MP:0000538|MP:0011784|MP:0010386|MP:0000540|MP:0001761|MP:0005150|MP:0005016|MP:0000539|MP:0000519|MP:0005565|MP:0000321|MP:0008531|MP:0011799|MP:0002962|MP:0001859|MP:0005302|MP:0002083|MP:0003608|MP:0011403|MP:0011802|MP:0011405|MP:0011801|MP:0009552|MP:0003280
Chr15	27864562	G	A	45.6	ENSBTAG00000002650	missense_variant	ZNF259	336	P/S	0.00263852	0	0.0416667	0	0	0	0	0	0	0.0571429	0	0	0	0	0	0	2	-	-	abnormal Cajal body morphology|abnormal inner cell mass apoptosis|abnormal inner cell mass morphology|abnormal trophectoderm morphology|abnormal trophoblast giant cell morphology|decreased inner cell mass proliferation|embryonic lethality, complete penetrance	MP:0008888|MP:0010380|MP:0002718|MP:0005028|MP:0005033|MP:0012113|MP:0011092
Chr15	28350532	G	T	999	ENSBTAG00000003052	missense_variant	PCSK7	23	L/M	0.0286885	0	0	0	0	0	0	0.100649	0	0	0	0	0	0	0	0.00255102	2	-	-	homeostasis/metabolism phenotype|mortality/aging	MP:0005376|MP:0010768
Chr15	29327661	AGG	AGGGG	999	ENSBTAG00000023283	frameshift_variant	AMICA1	234	.	0.0314183	0.0307692	0.0208333	0.101695	0	0	0	0.0424837	0.0491803	0	0.0185185	0	0.0192308	0.02	0.0333333	0.0212264	10	-	-	-	-
Chr15	29387640	G	A	999	ENSBTAG00000033510	missense_variant	MPZL2	66	R/C	0.0254386	0	0	0.059322	0	0.152778	0.0294118	0.016129	0	0.0441176	0.0714286	0.104167	0	0	0.16129	0.00460829	9	-	-	decreased B cell number|increased CD8-positive, alpha-beta T cell number	MP:0005017|MP:0008078
Chr15	29672764	A	C	999	ENSBTAG00000018093	missense_variant	KMT2A	745	K/T	0.0367454	0.124113	0.145833	0	0.05	0.0138889	0.0735294	0	0	0.0285714	0	0	0.160714	0.1	0.0967742	0	9	LYSINE-SPECIFIC METHYLTRANSFERASE 2A; KMT2A |HAIRY ELBOWS SHORT STATURE FACIAL DYSMORPHISM AND DEVELOPMENTALDELAY; WIEDEMANN-STEINER SYNDROME; WDSTS	OMIM:159555|OMIM:605130	abnormal arcus anterior morphology|abnormal astrocyte morphology|abnormal behavior|abnormal blood cell morphology/development|abnormal bone marrow cell morphology/development|abnormal bone marrow cell physiology|abnormal brain development|abnormal cervical atlas morphology|abnormal cervical axis morphology|abnormal cervical vertebrae morphology|abnormal common lymphocyte progenitor cell morpholog…	MP:0009879|MP:0002182|MP:0004924|MP:0002429|MP:0002398|MP:0009278|MP:0000913|MP:0004607|MP:0004608|MP:0003048|MP:0008249|MP:0006410|MP:0001081|MP:0002123|MP:0000812|MP:0000961|MP:0003743|MP:0004808|MP:0010763|MP:0002396|MP:0000596|MP:0002619|MP:0001601|MP:0011808|MP:0006009|MP:0009937|MP:0008029|MP:0004275|MP:0002416|MP:0002823|MP:0005221|MP:0000689|MP:0000157|MP:0013176|MP:0004599|MP:0001577|MP:…
Chr15	29698757	A	T	999	ENSBTAG00000018093	missense_variant	KMT2A	2091	D/V	0.0114035	0.0178571	0	0	0	0.0138889	0	0	0.114754	0	0	0	0.0178571	0.06	0.0322581	0	6	LYSINE-SPECIFIC METHYLTRANSFERASE 2A; KMT2A |HAIRY ELBOWS SHORT STATURE FACIAL DYSMORPHISM AND DEVELOPMENTALDELAY; WIEDEMANN-STEINER SYNDROME; WDSTS	OMIM:159555|OMIM:605130	abnormal arcus anterior morphology|abnormal astrocyte morphology|abnormal behavior|abnormal blood cell morphology/development|abnormal bone marrow cell morphology/development|abnormal bone marrow cell physiology|abnormal brain development|abnormal cervical atlas morphology|abnormal cervical axis morphology|abnormal cervical vertebrae morphology|abnormal common lymphocyte progenitor cell morpholog…	MP:0009879|MP:0002182|MP:0004924|MP:0002429|MP:0002398|MP:0009278|MP:0000913|MP:0004607|MP:0004608|MP:0003048|MP:0008249|MP:0006410|MP:0001081|MP:0002123|MP:0000812|MP:0000961|MP:0003743|MP:0004808|MP:0010763|MP:0002396|MP:0000596|MP:0002619|MP:0001601|MP:0011808|MP:0006009|MP:0009937|MP:0008029|MP:0004275|MP:0002416|MP:0002823|MP:0005221|MP:0000689|MP:0000157|MP:0013176|MP:0004599|MP:0001577|MP:…
Chr15	29699375	A	T	999	ENSBTAG00000018093	missense_variant	KMT2A	2297	H/L	0.0162281	0	0	0	0	0	0	0.0560897	0	0.0147059	0	0	0	0	0	0	2	LYSINE-SPECIFIC METHYLTRANSFERASE 2A; KMT2A |HAIRY ELBOWS SHORT STATURE FACIAL DYSMORPHISM AND DEVELOPMENTALDELAY; WIEDEMANN-STEINER SYNDROME; WDSTS	OMIM:159555|OMIM:605130	abnormal arcus anterior morphology|abnormal astrocyte morphology|abnormal behavior|abnormal blood cell morphology/development|abnormal bone marrow cell morphology/development|abnormal bone marrow cell physiology|abnormal brain development|abnormal cervical atlas morphology|abnormal cervical axis morphology|abnormal cervical vertebrae morphology|abnormal common lymphocyte progenitor cell morpholog…	MP:0009879|MP:0002182|MP:0004924|MP:0002429|MP:0002398|MP:0009278|MP:0000913|MP:0004607|MP:0004608|MP:0003048|MP:0008249|MP:0006410|MP:0001081|MP:0002123|MP:0000812|MP:0000961|MP:0003743|MP:0004808|MP:0010763|MP:0002396|MP:0000596|MP:0002619|MP:0001601|MP:0011808|MP:0006009|MP:0009937|MP:0008029|MP:0004275|MP:0002416|MP:0002823|MP:0005221|MP:0000689|MP:0000157|MP:0013176|MP:0004599|MP:0001577|MP:…
Chr15	29702035	G	A	999	ENSBTAG00000018093	missense_variant	KMT2A	3184	V/M	0.031617	0.080292	0.0454545	0	0.0131579	0.0441176	0.0294118	0.00651466	0.0245902	0.0517241	0.0357143	0	0.125	0.08	0.0967742	0.0175	13	LYSINE-SPECIFIC METHYLTRANSFERASE 2A; KMT2A |HAIRY ELBOWS SHORT STATURE FACIAL DYSMORPHISM AND DEVELOPMENTALDELAY; WIEDEMANN-STEINER SYNDROME; WDSTS	OMIM:159555|OMIM:605130	abnormal arcus anterior morphology|abnormal astrocyte morphology|abnormal behavior|abnormal blood cell morphology/development|abnormal bone marrow cell morphology/development|abnormal bone marrow cell physiology|abnormal brain development|abnormal cervical atlas morphology|abnormal cervical axis morphology|abnormal cervical vertebrae morphology|abnormal common lymphocyte progenitor cell morpholog…	MP:0009879|MP:0002182|MP:0004924|MP:0002429|MP:0002398|MP:0009278|MP:0000913|MP:0004607|MP:0004608|MP:0003048|MP:0008249|MP:0006410|MP:0001081|MP:0002123|MP:0000812|MP:0000961|MP:0003743|MP:0004808|MP:0010763|MP:0002396|MP:0000596|MP:0002619|MP:0001601|MP:0011808|MP:0006009|MP:0009937|MP:0008029|MP:0004275|MP:0002416|MP:0002823|MP:0005221|MP:0000689|MP:0000157|MP:0013176|MP:0004599|MP:0001577|MP:…
Chr15	30182731	C	T	999	ENSBTAG00000005357	splice_acceptor_variant	VPS11	.	.	0.0091944	0	0.0833333	0	0.0625	0	0	0.0176282	0	0	0	0	0	0	0	0.00232558	4	-	-	-	-
Chr15	30303449	C	G	999	ENSBTAG00000017794	splice_donor_variant	CCDC153	.	.	0.0110619	0	0	0	0	0	0	0	0.204918	0	0	0	0	0	0	0	1	-	-	-	-
Chr15	30305127	G	A	999	ENSBTAG00000017794	missense_variant	CCDC153	89	R/C	0.0244123	0.141304	0.0434783	0	0	0	0	0.00483871	0	0	0.0535714	0	0.0714286	0.0208333	0	0.0025	7	-	-	-	-
Chr15	35474917	A	C	999	ENSBTAG00000000987	missense_variant	OTOG	782	C/W	0.00352423	0	0	0	0	0.0277778	0	0	0	0	0	0	0	0	0.0806452	0	2	DEAFNESS AUTOSOMAL RECESSIVE 18B; DFNB18B	OMIM:614945	abnormal cochlea morphology|abnormal crista ampullaris morphology|abnormal ear physiology|abnormal otolithic membrane morphology|abnormal otolith morphology|abnormal pinna reflex|abnormal placing response|abnormal posture|abnormal semicircular canal morphology|abnormal tectorial membrane morphology|abnormal utricle morphology|abnormal vestibular saccule morphology|absent pinna reflex|absent start…	MP:0000031|MP:0004249|MP:0003878|MP:0002895|MP:0002894|MP:0001485|MP:0001526|MP:0001504|MP:0002428|MP:0003149|MP:0006090|MP:0006089|MP:0006358|MP:0006359|MP:0001394|MP:0001967|MP:0003145|MP:0005191|MP:0001399|MP:0001525|MP:0001405|MP:0006325|MP:0001523|MP:0001522|MP:0011967|MP:0001921
Chr15	35544963	G	A	999	ENSBTAG00000000986	missense_variant	USH1C	510	V/M	0.0538529	0	0.0208333	0.0932203	0.0769231	0.166667	0.0882353	0.085209	0	0	0	0.0416667	0.0178571	0.06	0.145161	0.0253456	11	USHER SYNDROME TYPE IC |DEAFNESS NEUROSENSORY AUTOSOMAL RECESSIVE 18	OMIM:276904|OMIM:602092	abnormal auditory brainstem response|abnormal cochlear hair bundle tip links morphology|abnormal cochlear hair cell inter-stereocilial links morphology|abnormal cochlear hair cell morphology|abnormal cochlear hair cell stereociliary bundle morphology|abnormal cochlear outer hair cell morphology|abnormal colon morphology|abnormal drinking behavior|abnormal electroretinogram waveform feature|abnorm…	MP:0004738|MP:0004578|MP:0004577|MP:0002622|MP:0004521|MP:0004399|MP:0000495|MP:0001422|MP:0012029|MP:0000479|MP:0004431|MP:0000377|MP:0004532|MP:0000488|MP:0004522|MP:0004492|MP:0004491|MP:0004527|MP:0000496|MP:0006358|MP:0006358|MP:0001394|MP:0001394|MP:0002857|MP:0004398|MP:0004404|MP:0001967|MP:0001258|MP:0001262|MP:0008805|MP:0005179|MP:0005560|MP:0000186|MP:0002727|MP:0005628|MP:0002644|MP:…
Chr15	39806768	G	T	999	ENSBTAG00000013033	missense_variant	BTBD10	238	D/Y	0.00527704	0	0.0625	0.00847458	0.0125	0.0138889	0	0	0	0.0606061	0	0	0	0	0	0.00462963	6	-	-	-	-
Chr15	39806773	T	A	999	ENSBTAG00000013033	stop_gained	BTBD10	239	Y/*	0.00570676	0	0.0625	0	0.0375	0.0138889	0	0	0	0.0606061	0	0	0	0	0	0.00460829	5	-	-	-	-
Chr15	41043728	G	A	999	ENSBTAG00000014855	missense_variant	MICAL2	547	R/W	0.0397471	0.112319	0.047619	0	0.0625	0.0294118	0.0151515	0.0516129	0	0	0	0.0625	0.0714286	0	0.0322581	0.00246305	10	-	-	-	-
Chr15	44148365	C	G	999	ENSBTAG00000020573	missense_variant	SCUBE2	719	F/L	0.0209091	0	0.0238095	0.0169492	0.0405405	0.0428571	0	0	0	0.0208333	0	0	0	0	0.016129	0.0721649	7	-	-	-	-
Chr15	44256207	G	T	999	ENSBTAG00000001917	stop_gained	C11orf16	407	G/*	0.00801425	0	0	0.127119	0	0.0138889	0	0	0	0	0	0	0	0	0	0	2	-	-	-	-
Chr15	45034767	A	G	999	ENSBTAG00000004862	missense_variant	TUB	394	M/T	0.00618921	0	0	0	0	0.0142857	0	0	0	0	0	0	0	0.208333	0.0483871	0	3	RETINAL DYSTROPHY AND OBESITY; RDOB	OMIM:616188	abnormal bony labyrinth|abnormal ear morphology|abnormal electroretinogram waveform feature|abnormal hearing physiology|abnormal hypothalamus morphology|abnormal Langerhans cell physiology|abnormal photoreceptor inner segment morphology|abnormal photoreceptor outer segment morphology|abnormal retinal apoptosis|abnormal retinal neuronal layer morphology|abnormal retinal photoreceptor layer morphol…	MP:0004289|MP:0002102|MP:0012029|MP:0001963|MP:0000837|MP:0005362|MP:0003730|MP:0003729|MP:0006072|MP:0006069|MP:0003728|MP:0005201|MP:0002792|MP:0003151|MP:0002857|MP:0004362|MP:0004398|MP:0004404|MP:0001327|MP:0004465|MP:0009171|MP:0002628|MP:0006325|MP:0006325|MP:0001260|MP:0005178|MP:0002079|MP:0002079|MP:0001552|MP:0011939|MP:0010400|MP:0011967|MP:0003212|MP:0005455|MP:0010024|MP:0001261|MP:…
Chr15	46370826	T	G	999	ENSBTAG00000020289	missense_variant	ZNF214	377	F/L	0.0100701	0.0035461	0	0	0	0.0833333	0	0.00160256	0.0163934	0.0151515	0	0.173913	0	0	0	0.00230415	7	-	-	-	-
Chr15	46370905	G	T	999	ENSBTAG00000020289	missense_variant	ZNF214	404	G/C	0.0472855	0.177305	0.0416667	0	0.0375	0.0416667	0	0.025641	0	0	0	0.130435	0.125	0	0.0806452	0.016129	9	-	-	-	-
Chr15	46371067	G	A	999	ENSBTAG00000020289	missense_variant	ZNF214	458	G/R	0.00437445	0.0035461	0	0	0.0125	0	0.102941	0.00160256	0	0	0	0	0	0	0	0	4	-	-	-	-
Chr15	46371319	G	C	999	ENSBTAG00000020289	missense_variant	ZNF214	542	G/R	0.0333041	0	0	0.0169492	0.0384615	0	0	0.00160256	0.057377	0.106061	0	0	0	0.02	0.016129	0.116972	8	-	-	-	-
Chr15	46418291	C	A	999	ENSBTAG00000038518	missense_variant	OR2D3	236	K/N	0.0436123	0.00359712	0.0416667	0.0254237	0.0512821	0.0555556	0.106061	0.0016129	0.057377	0.0714286	0.0535714	0.0454545	0	0.1	0.0645161	0.113426	14	-	-	-	-
Chr15	46526930	G	C	999	ENSBTAG00000019144	missense_variant	OR6A2	102	C/S	0.0661121	0.0647482	0.0416667	0.00847458	0.0875	0.0277778	0.0294118	0.0562701	0.377049	0.157143	0	0.104167	0.0178571	0.26	0.0322581	0.00460829	14	-	-	-	-
Chr15	46527203	C	T	999	ENSBTAG00000019144	missense_variant	OR6A2	193	S/L	0.041048	0.0744681	0.0416667	0	0.0625	0.166667	0.0294118	0.00321543	0.0737705	0.0142857	0.142857	0.0208333	0.0535714	0.1	0.129032	0.016055	14	-	-	-	-
Chr15	47044341	G	A	999	ENSBTAG00000015405	missense_variant	DCHS1	564	V/M	0.120996	0.106618	0.145833	0.262712	0.0384615	0.214286	0.161765	0.0889968	0.0901639	0.136364	0	0.166667	0.107143	0.16	0.258065	0.108173	14	MITRAL VALVE PROLAPSE MYXOMATOUS 2 |VAN MALDERGEM SYNDROME 1; VMLDS1; CEREBROFACIOARTICULAR SYNDROME	OMIM:607829|OMIM:601390	abnormal cochlea morphology|abnormal endochondral bone ossification|abnormal interatrial septum morphology|abnormal intestine morphology|abnormal kidney collecting duct morphology|abnormal kidney development|abnormal lumbar vertebrae morphology|abnormal mitral valve cusp morphology|abnormal mitral valve morphology|abnormal neural tube morphology|abnormal orientation of cochlear hair cell stereoci…	MP:0000031|MP:0008272|MP:0000282|MP:0000477|MP:0004754|MP:0000527|MP:0003049|MP:0010614|MP:0000286|MP:0002151|MP:0004522|MP:0002703|MP:0004174|MP:0008277|MP:0003047|MP:0005225|MP:0000137|MP:0003051|MP:0004860|MP:0002705|MP:0004936|MP:0003675|MP:0006120|MP:0011089|MP:0001732|MP:0011085|MP:0004321|MP:0002989|MP:0003641|MP:0010617|MP:0012279
Chr15	47112237	C	G	999	ENSBTAG00000009255	missense_variant	DNHD1	4137	V/L	0.10774	0.320144	0.0833333	0.00847458	0.025641	0.0555556	0.0151515	0.0435484	0.52459	0.0588235	0	0.125	0.160714	0.32	0.0322581	0.0138889	14	-	-	-	-
Chr15	47269392	A	C	999	ENSBTAG00000015628	missense_variant	SMPD1	403	V/G	0.0457014	0.0340909	0	0.0169492	0.0135135	0.0294118	0	0.0735294	0.0245902	0.03125	0	0.0652174	0.0178571	0.02	0	0.0693069	11	NIEMANN-PICK DISEASE TYPE B |NIEMANN-PICK DISEASE TYPE A; SPHINGOMYELIN LIPIDOSIS; SPHINGOMYELINASE DEFICIENCYNIEMANN-PICK DISEASE INTERMEDIATE PROTRACTED NEUROVISCERAL INCLUDED	OMIM:607616|OMIM:257200	abnormal apoptosis|abnormal ceramide level|abnormal cerebellum morphology|abnormal cerebral cortex morphology|abnormal choroid plexus morphology|abnormal depression-related behavior|abnormal granulocyte physiology|abnormal immune system cell morphology|abnormal lipid homeostasis|abnormal male germ cell morphology|abnormal neuron differentiation|abnormal physiological response to xenobiotic|abnorm…	MP:0001648|MP:0012232|MP:0000849|MP:0000788|MP:0000820|MP:0003360|MP:0002462|MP:0000716|MP:0002118|MP:0006362|MP:0009937|MP:0008872|MP:0002270|MP:0002675|MP:0001393|MP:0001262|MP:0000774|MP:0000599|MP:0000691|MP:0002183|MP:0001505|MP:0005387|MP:0001405|MP:0003666|MP:0001556|MP:0004778|MP:0002412|MP:0005202|MP:0012507|MP:0002083|MP:0000876|MP:0005389|MP:0001954|MP:0005578|MP:0000745
Chr15	47492523	G	T	999	ENSBTAG00000021590	missense_variant	OR52B2	308	G/W	0.0135608	0.0106383	0	0	0.0125	0	0.0147059	0.0241158	0	0.0142857	0	0.152174	0	0	0	0.00460829	7	-	-	-	-
Chr15	47719342	G	A	999	ENSBTAG00000032280	missense_variant	OR56A3	288	P/S	0.00174978	0	0	0	0	0	0.0588235	0	0	0	0	0	0	0	0	0	1	-	-	-	-
Chr15	47754058	A	G	999	ENSBTAG00000000351	missense_variant	OR52E5	288	L/P	0.00526778	0.00362319	0	0	0.0125	0	0.117647	0	0	0	0	0	0	0.02	0.016129	0	5	-	-	-	-
Chr15	48700917	A	G	999	ENSBTAG00000005671	missense_variant	UBQLNL	306	E/G	0.00611888	0	0.0208333	0	0.1	0	0	0	0	0.0571429	0	0	0	0	0	0	3	-	-	-	-
Chr15	48844601	C	A	999	ENSBTAG00000003582	missense_variant	OR51I1	110	S/Y	0.345782	0.432624	0.229167	0.516949	0.3625	0.152778	0.338235	0.0359477	0.590164	0.5	0.410714	0.804348	0.535714	0.6	0.387097	0.506912	15	-	-	-	-
Chr15	48900180	A	C	999	ENSBTAG00000019549	missense_variant	OR51M1	319	L/R	0.00613497	0	0.0208333	0	0.0875	0	0	0	0	0.0735294	0	0	0	0	0	0	3	-	-	-	-
Chr15	48900201	C	A	999	ENSBTAG00000019549	missense_variant	OR51M1	312	R/L	0.0153644	0	0.0208333	0	0.025641	0	0.0147059	0.0321543	0	0	0	0.0217391	0	0.08	0.0322581	0	7	-	-	-	-
Chr15	50941401	G	A	999	ENSBTAG00000008236	missense_variant	OR51E2	172	V/M	0.0578947	0	0	0.00847458	0.1125	0.0277778	0	0.00641026	0.00819672	0.205882	0.267857	0.0208333	0	0	0.016129	0.183721	10	-	-	abnormal olfactory bulb development	MP:0002739
Chr15	51392915	G	A	999	ENSBTAG00000031924	missense_variant	OR52M1	153	R/Q	0.227592	0.15	0.229167	0.271186	0.115385	0.25	0.352941	0.219551	0.295082	0.0454545	0.25	0.145833	0.277778	0.16	0.274194	0.306977	15	-	-	-	-
Chr15	51393061	G	A	999	ENSBTAG00000031924	missense_variant	OR52M1	202	G/R	0.00437445	0	0.0208333	0.0508475	0.0125	0	0	0.00160256	0	0	0	0	0	0	0	0.00229358	5	-	-	-	-
Chr15	51393254	G	A	999	ENSBTAG00000031924	missense_variant	OR52M1	266	R/Q	0.0144483	0	0.0208333	0	0.15	0.0416667	0.0147059	0	0.0491803	0.0285714	0.0357143	0	0.0178571	0	0	0.00229358	9	-	-	-	-
Chr15	53583991	C	T	999	ENSBTAG00000012505	missense_variant	ARHGEF17	584	P/L	0.0479204	0.106061	0.0238095	0	0.0641026	0	0	0.0841424	0	0.0147059	0	0	0.0892857	0	0	0.0151515	7	-	-	-	-
Chr15	54303198	C	G	999	ENSBTAG00000002907	missense_variant	C2CD3	800	L/F	0.00218914	0	0	0	0	0	0	0	0	0	0	0.108696	0	0	0	0	1	OROFACIODIGITAL SYNDROME XIV; OFD14	OMIM:615948	abnormal cranial flexure morphology|abnormal direction of heart looping|abnormal dorsal-ventral axis patterning|abnormal floor plate morphology|abnormal left-right axis patterning|abnormal rostral-caudal body axis extension|absent embryonic cilia|embryonic lethality during organogenesis, complete penetrance|exencephaly|pericardial edema|polydactyly	MP:0004203|MP:0004252|MP:0001704|MP:0000925|MP:0001706|MP:0003885|MP:0004132|MP:0011098|MP:0000914|MP:0001787|MP:0000562
Chr15	54329896	A	G	999	ENSBTAG00000002907	splice_donor_variant	C2CD3	.	.	0.118086	0.00357143	0.166667	0.127119	0.25641	0.125	0.0735294	0.143087	0.275	0.106061	0.107143	0.173913	0.0178571	0.26	0.241935	0.0527523	15	OROFACIODIGITAL SYNDROME XIV; OFD14	OMIM:615948	abnormal cranial flexure morphology|abnormal direction of heart looping|abnormal dorsal-ventral axis patterning|abnormal floor plate morphology|abnormal left-right axis patterning|abnormal rostral-caudal body axis extension|absent embryonic cilia|embryonic lethality during organogenesis, complete penetrance|exencephaly|pericardial edema|polydactyly	MP:0004203|MP:0004252|MP:0001704|MP:0000925|MP:0001706|MP:0003885|MP:0004132|MP:0011098|MP:0000914|MP:0001787|MP:0000562
Chr15	54425990	G	C	999	ENSBTAG00000006579	missense_variant	P4HA3	436	H/Q	0.0302366	0	0	0	0.0128205	0	0	0.108974	0	0	0	0	0	0	0	0	2	-	-	-	-
Chr15	54449621	CT	C	999	ENSBTAG00000006579	frameshift_variant	P4HA3	174	.	0.0109457	0	0	0	0.05	0	0	0.0320513	0	0	0	0	0	0	0	0	2	-	-	-	-
Chr15	55033930	G	A	999	ENSBTAG00000025931	missense_variant	NEU3	45	R/H	0.0250439	0	0.0652174	0	0.0125	0	0	0	0	0	0.0535714	0	0	0	0	0.113953	4	-	-	decreased incidence of tumors by chemical induction|no abnormal phenotype detected|tumorigenesis	MP:0004502|MP:0002169|MP:0002006
Chr15	55041352	T	G	999	ENSBTAG00000025931	missense_variant	NEU3	159	F/C	0.0298043	0	0	0	0.0138889	0.0277778	0.0441176	0.0913462	0	0	0	0	0	0	0	0	4	-	-	decreased incidence of tumors by chemical induction|no abnormal phenotype detected|tumorigenesis	MP:0004502|MP:0002169|MP:0002006
Chr15	62908773	T	C	999	ENSBTAG00000000954	missense_variant	DCDC1	44	Y/C	0.0188928	0.00719424	0	0.00847458	0.0375	0.0277778	0.0147059	0	0	0.0151515	0	0	0.0535714	0	0.0483871	0.0532407	9	-	-	-	-
Chr15	62936643	C	T	999	ENSBTAG00000032200	missense_variant	DNAJC24	21	S/F	0.0651224	0	0.0625	0	0.15	0.0416667	0.0882353	0.155449	0	0.030303	0	0	0	0.02	0.0322581	0.0504587	9	-	-	decreased embryo size|embryonic lethality, complete penetrance|embryonic lethality, incomplete penetrance|polydactyly	MP:0001698|MP:0011092|MP:0011102|MP:0000562
Chr15	63128537	G	T	999	ENSBTAG00000023831	missense_variant	ELP4	108	V/F	0.00264085	0	0	0.00847458	0	0.0555556	0	0	0	0	0	0	0	0	0	0.00233645	3	ANIRIDIA	OMIM:106210	-	-
Chr15	63350197	A	G	999	ENSBTAG00000023831	stop_lost	ELP4	424	*/W	0.00615655	0	0	0.0254237	0	0.0151515	0	0	0	0	0.0535714	0	0	0	0	0.0163551	4	ANIRIDIA	OMIM:106210	-	-
Chr15	64391695	T	C	999	ENSBTAG00000014399	missense_variant	QSER1	598	V/A	0.0767544	0.0035461	0.0416667	0.0338983	0.1125	0.0555556	0.046875	0.162379	0	0.030303	0.232143	0.0833333	0	0.02	0	0.0691244	12	-	-	-	-
Chr15	64393200	C	T	999	ENSBTAG00000014399	missense_variant	QSER1	1100	R/C	0.00175439	0	0	0	0	0	0	0	0	0.0588235	0	0	0	0	0	0	1	-	-	-	-
Chr15	66520182	G	A	999	ENSBTAG00000011578	missense_variant	CD44	523	V/M	0.00571178	0	0.0208333	0	0.0625	0.0142857	0	0	0	0.0142857	0	0	0.0178571	0	0	0	5	-	-	abnormal CD4-positive, alpha beta T cell morphology|abnormal CD4-positive, alpha-beta T cell physiology|abnormal CD8-positive, alpha beta T cell morphology|abnormal cell morphology|abnormal cell physiology|abnormal chemokine secretion|abnormal circulating chemokine level|abnormal circulating cytokine level|abnormal definitive hematopoiesis|abnormal digestive system physiology|abnormal epidermal l…	MP:0002432|MP:0005463|MP:0005010|MP:0000358|MP:0005621|MP:0008722|MP:0010209|MP:0010210|MP:0002123|MP:0001663|MP:0009608|MP:0008568|MP:0006271|MP:0003628|MP:0003156|MP:0003627|MP:0001547|MP:0004753|MP:0011635|MP:0002463|MP:0008396|MP:0003710|MP:0005025|MP:0005465|MP:0005466|MP:0001120|MP:0006055|MP:0004003|MP:0005595|MP:0001622|MP:0000343|MP:0005546|MP:0010677|MP:0005087|MP:0005602|MP:0005566|MP:…
Chr15	66637074	A	T	999	ENSBTAG00000012628	missense_variant	SLC1A2	4	Y/N	0.130931	0.0321429	0.145833	0.0508475	0.171053	0.0571429	0.441176	0.191318	0.0327869	0.205882	0.0178571	0.0208333	0.0714286	0.2	0.0645161	0.122685	15	-	-	abnormal cell physiology|abnormal hippocampus CA1 region morphology|abnormal telencephalon morphology|cerebral edema|convulsive seizures|decreased survivor rate|hippocampus pyramidal cell degeneration|hyperactivity|increased susceptibility to pharmacologically induced seizures|no abnormal phenotype detected|postnatal growth retardation|postnatal lethality, complete penetrance|premature death|seiz…	MP:0005621|MP:0008263|MP:0000787|MP:0011854|MP:0000947|MP:0008770|MP:0010014|MP:0001399|MP:0002906|MP:0002169|MP:0001732|MP:0011085|MP:0002083|MP:0002064|MP:0008489
Chr15	67842997	A	C	999	ENSBTAG00000031309	missense_variant	RAG2	386	F/C	0.0123457	0	0	0.186441	0	0	0	0	0	0.016129	0	0	0	0	0.0483871	0	3	COMBINED CELLULAR AND HUMORAL IMMUNE DEFECTS WITH GRANULOMAS |SEVERE COMBINED IMMUNODEFICIENCY AUTOSOMAL RECESSIVE T CELL-NEGATIVE B CELL-NEGATIVE NK CELL-POSITIVE; SCID T CELL-NEGATIVE B CELL-NEGATIVE NK CELL-POSITIVE |OMENN SYNDROME; RETICULOENDOTHELIOSIS FAMILIAL WITH EOSINOPHILIA; SEVERE COMBINED IMMUNODEFICIENCY WITH HYPEREOSINOPHILIA	OMIM:233650|OMIM:601457|OMIM:603554	abnormal B cell activation|abnormal B cell differentiation|abnormal B cell morphology|abnormal B cell number|abnormal B cell physiology|abnormal chemokine secretion|abnormal digestive system morphology|abnormal double-negative T cell morphology|abnormal double-positive T cell morphology|abnormal effector T cell morphology|abnormal gamma-delta T cell differentiation|abnormal humoral immune respons…	MP:0008217|MP:0002144|MP:0004939|MP:0002458|MP:0002459|MP:0008722|MP:0000462|MP:0002407|MP:0002408|MP:0002435|MP:0008356|MP:0001800|MP:0000716|MP:0000716|MP:0002722|MP:0008755|MP:0008555|MP:0000488|MP:0000511|MP:0002339|MP:0003945|MP:0002401|MP:0002451|MP:0000696|MP:0002403|MP:0005671|MP:0000689|MP:0010792|MP:0008037|MP:0008754|MP:0005465|MP:0000703|MP:0009540|MP:0008213|MP:0008212|MP:0002831|MP:…
Chr15	74363408	A	G	999	ENSBTAG00000031299	missense_variant	TTC17	105	Q/R	0.0148731	0.0035461	0	0	0.025	0.0833333	0.0147059	0.0352564	0	0	0	0	0	0	0	0	5	-	-	-	-
Chr15	74888705	G	A	999	ENSBTAG00000009518	missense_variant	ALKBH3	275	R/Q	0.0100701	0.0460993	0.0625	0	0	0.0555556	0.0147059	0	0	0	0	0	0.0178571	0	0	0.00231481	6	-	-	no abnormal phenotype detected	MP:0002169
Chr15	75043001	C	T	999	ENSBTAG00000012053	stop_gained	ACCSL	483	Q/*	0.0048288	0	0	0.0932203	0	0	0	0	0	0	0	0	0	0	0	0	1	-	-	-	-
Chr15	80254692	A	T	999	ENSBTAG00000046285	initiator_codon_variant	OR8I2	1	Y/F	0.069224	0.0857143	0.104167	0.0169492	0.05	0	0.0147059	0.012945	0.0163934	0.078125	0	0.0416667	0.0555556	0.02	0.016129	0.219626	13	-	-	-	-
Chr15	81465010	C	T	999	ENSBTAG00000024952	missense_variant	OR5AK2	75	S/F	0.0777972	0.0035461	0	0	0.1	0.125	0.0147059	0.168269	0.0655738	0.0571429	0.196429	0.173913	0.0178571	0.06	0.0483871	0.016129	13	-	-	-	-
Chr15	81465241	G	A	999	ENSBTAG00000024952	missense_variant	OR5AK2	152	G/D	0.0302366	0.00357143	0.0869565	0	0	0.0555556	0	0.00160772	0.418033	0.0571429	0	0	0.0178571	0	0.016129	0	8	-	-	-	-
Chr15	81465675	G	T	999	ENSBTAG00000024952	missense_variant	OR5AK2	297	V/F	0.00218723	0	0	0	0	0	0	0	0	0	0	0	0	0.1	0	0	1	-	-	-	-
Chr15	82635932	G	A	999	ENSBTAG00000039893	missense_variant	OR9I1	240	T/M	0.0880806	0.0177305	0.0833333	0.059322	0.15	0.305556	0	0.033871	0.0491803	0.0588235	0.214286	0.458333	0.0178571	0	0.0322581	0.164352	13	-	-	-	-
Chr15	82874877	G	A	999	ENSBTAG00000039917	missense_variant	OR5B3	255	T/M	0.0048119	0	0	0	0.0125	0	0.0735294	0	0	0	0	0	0.0535714	0	0	0.00230415	4	-	-	-	-
Chr15	82925332	C	G	999	ENSBTAG00000021233	missense_variant	OR5B17	7	R/T	0.161855	0.1	0.0833333	0.059322	0.0875	0.236111	0.147059	0.184295	0.721311	0.0857143	0.107143	0.0625	0.125	0.28	0.193548	0.0856481	15	-	-	-	-
Chr15	83604313	C	G	999	ENSBTAG00000002450	missense_variant	FAM111A	132	P/A	0.190184	0.165468	0.0625	0.0762712	0.325	0.208333	0.161765	0.0929487	0.0327869	0.271429	0.339286	0.0869565	0.125	0	0.274194	0.400463	14	KENNY-CAFFEY SYNDROME TYPE 2; KCS2; DWARFISM CORTICAL THICKENING OF TUBULAR BONES AND TRANSIENT HYPOCALCEMIA; KENNY SYNDROME |GRACILE BONE DYSPLASIA; GCLEB; SKELETAL DYSPLASIA LETHAL WITH GRACILE BONES; OSTEOCRANIOSPLENIC SYNDROME; OSTEOCRANIOSTENOSIS; HABRODYSPLASIA	OMIM:127000|OMIM:602361	-	-
Chr15	83982656	A	T	999	ENSBTAG00000027490	missense_variant	OR5A1	298	K/I	0.0376532	0.00719424	0.0625	0.186441	0.1	0.0416667	0.0454545	0.0144695	0.139344	0.0571429	0	0.104167	0.0178571	0	0.0645161	0.00458716	13	-	-	-	-
Chr15	84238438	A	C	999	ENSBTAG00000047472	missense_variant	OR10V1	82	L/R	0.181618	0.183453	0.125	0.0169492	0.0375	0.0694444	0.125	0.262058	0	0.0441176	0	0.0208333	0.25	0.12	0.112903	0.313953	13	-	-	-	-
Chr15	84238439	G	C	999	ENSBTAG00000047472	missense_variant	OR10V1	82	L/V	0.00438982	0	0.0208333	0	0	0.0416667	0	0	0	0	0	0.0833333	0	0	0	0	3	-	-	-	-
Chr15	84364476	G	A	999	ENSBTAG00000012057	missense_variant	GIF	371	S/F	0.0726159	0.187943	0.0833333	0	0.025	0.263889	0.0147059	0.0769231	0.0491803	0.030303	0	0.0833333	0.232143	0	0.0483871	0.00691244	12	INTRINSIC FACTOR DEFICIENCY; IFD; PERNICIOUS ANEMIA CONGENITAL DUE TO DEFECT OF INTRINSIC FACTOR	OMIM:261000	decreased survivor rate|increased aggression|increased respiratory quotient|increased susceptibility to bacterial infection	MP:0008770|MP:0005655|MP:0010378|MP:0002412
Chr15	84397677	G	A	999	ENSBTAG00000020580	missense_variant	TCN1	240	T/M	0.00393701	0	0	0.0677966	0	0	0	0	0	0.0142857	0	0	0	0	0	0	2	-	-	-	-
Chr15	84404882	A	G	999	ENSBTAG00000020580	missense_variant	TCN1	15	F/L	0.00131349	0	0	0	0	0	0	0	0	0	0	0	0	0.06	0	0	1	-	-	-	-
Chr15	84572015	C	G	999	ENSBTAG00000004581	missense_variant	MS4A14	195	P/A	0.0139738	0	0	0	0.075	0	0	0	0	0.0294118	0.142857	0	0	0	0	0.0366972	4	-	-	-	-
Chr15	84856347	G	A	999	ENSBTAG00000012936	missense_variant	THYN1	195	P/L	0.056239	0.0539568	0.0416667	0	0.025	0	0	0.0884244	0	0.171429	0	0	0.0178571	0.12	0.0645161	0.0534884	9	-	-	-	-
Chr15	84856351	C	A	999	ENSBTAG00000012936	stop_gained	THYN1	194	E/*	0.0378521	0.161871	0.0833333	0	0.0125	0	0.0151515	0.00160772	0	0	0.0535714	0.173913	0.160714	0	0	0.0232558	9	-	-	-	-
Chr15	84957647	G	A	999	ENSBTAG00000038756	missense_variant	GLB1L3	531	G/R	0.00350877	0	0	0	0	0	0.0151515	0	0	0	0	0	0	0.06	0.0483871	0	3	-	-	-	-
Chr16	1970859	T	A	999	ENSBTAG00000013074	missense_variant	PPP1R15B	435	E/V	0.00525855	0	0.0208333	0	0.0125	0	0.0757576	0	0	0	0	0	0.0178571	0.06	0.016129	0	6	-	-	abnormal erythrocyte morphology|abnormal liver morphology|abnormal suckling behavior|decreased birth body size|decreased erythrocyte cell number|decreased hematocrit|decreased hemoglobin content|decreased mean corpuscular hemoglobin concentration|decreased mean corpuscular volume|echinocytosis|neonatal lethality, complete penetrance|pallor	MP:0002447|MP:0000598|MP:0001436|MP:0009703|MP:0002875|MP:0000208|MP:0002874|MP:0005642|MP:0002591|MP:0000256|MP:0011087|MP:0003717
Chr16	2100494	G	T	999	ENSBTAG00000006255	stop_gained	MDM4	277	E/*	0.0131464	0	0	0.00847458	0.0875	0.0138889	0	0.0160256	0	0.0454545	0	0	0	0	0.0322581	0.0137615	7	-	-	abnormal cell cycle|abnormal cell physiology|abnormal embryo development|abnormal embryonic neuroepithelium morphology|abnormal heart development|abnormal nervous system development|abnormal neural tube closure|absent somites|cardiovascular system phenotype|decreased cell proliferation|decreased cellular sensitivity to gamma-irradiation|decreased embryo size|decreased mortality induced by ionizin…	MP:0003077|MP:0005621|MP:0001672|MP:0004261|MP:0000267|MP:0003861|MP:0003720|MP:0006386|MP:0005385|MP:0000352|MP:0003207|MP:0001698|MP:0003010|MP:0009542|MP:0000825|MP:0011096|MP:0011098|MP:0011108|MP:0013504|MP:0003131|MP:0000575|MP:0000218|MP:0003992|MP:0010768|MP:0002169|MP:0003717|MP:0002083|MP:0011091|MP:0000785|MP:0005505|MP:0002006
Chr16	2592571	C	T	999	ENSBTAG00000045895	missense_variant	NFASC	681	P/L	0.00176835	0	0	0	0	0	0	0	0	0	0	0	0	0.06	0.016129	0	2	-	-	abnormal action potential|abnormal axon initial segment morphology|abnormal axon morphology|abnormal digit morphology|abnormal gait|abnormal limb posture|abnormal motor capabilities/coordination/movement|abnormal motor coordination/ balance|abnormal oligodendrocyte physiology|abnormal paranodal axoglial junction morphology|abnormal paranode morphology|abnormal Purkinje cell morphology|abnormal re…	MP:0005402|MP:0010733|MP:0005404|MP:0002110|MP:0001406|MP:0004263|MP:0002066|MP:0001516|MP:0008917|MP:0010735|MP:0010734|MP:0000877|MP:0001413|MP:0002651|MP:0009538|MP:0001393|MP:0008814|MP:0001402|MP:0002578|MP:0001525|MP:0001405|MP:0003631|MP:0000753|MP:0001732|MP:0011085|MP:0001263
Chr16	2692101	G	A	999	ENSBTAG00000015945	missense_variant	TMEM81	52	T/I	0.00745614	0	0.0208333	0	0.0128205	0	0.147059	0	0	0	0	0	0	0.06	0.016129	0	5	-	-	-	-
Chr16	2708581	C	A	999	ENSBTAG00000015946	splice_donor_variant	RBBP5	.	.	0.0171353	0.00357143	0.0416667	0	0.0375	0.0138889	0.0441176	0.00970874	0.00819672	0.0428571	0.0535714	0.0652174	0	0	0.0322581	0.0232558	12	-	-	-	-
Chr16	4277031	A	C	999	ENSBTAG00000013294	missense_variant	DYRK3	32	Y/S	0.0232252	0	0.0208333	0.0338983	0.0375	0.0138889	0.0441176	0	0	0.0294118	0.0892857	0	0	0	0	0.0737327	8	-	-	abnormal erythropoiesis|decreased erythroid progenitor cell number|hematopoietic system phenotype	MP:0000245|MP:0008973|MP:0005397
Chr16	4283523	T	G	999	ENSBTAG00000013294	missense_variant	DYRK3	190	Y/D	0.0237676	0.0145985	0	0.0423729	0.025641	0.0416667	0.0151515	0.0274194	0.0333333	0	0	0	0	0	0.0806452	0.0299539	9	-	-	abnormal erythropoiesis|decreased erythroid progenitor cell number|hematopoietic system phenotype	MP:0000245|MP:0008973|MP:0005397
Chr16	4284112	A	G	999	ENSBTAG00000013294	missense_variant	DYRK3	386	Y/C	0.0026362	0	0	0.0254237	0	0	0	0	0	0	0.0535714	0	0	0	0	0	2	-	-	abnormal erythropoiesis|decreased erythroid progenitor cell number|hematopoietic system phenotype	MP:0000245|MP:0008973|MP:0005397
Chr16	4284363	C	T	999	ENSBTAG00000013294	missense_variant	DYRK3	470	R/W	0.00844444	0	0.0416667	0.0677966	0	0	0	0	0.00847458	0	0.0535714	0	0	0	0	0.00947867	5	-	-	abnormal erythropoiesis|decreased erythroid progenitor cell number|hematopoietic system phenotype	MP:0000245|MP:0008973|MP:0005397
Chr16	4484297	C	T	999	ENSBTAG00000006692	stop_gained	IL19	170	R/*	0.0780423	0.0431655	0.0625	0.127119	0.0526316	0.0285714	0.102941	0.0322581	0.262295	0.0735294	0	0	0.0714286	0.22	0.0806452	0.119159	13	-	-	homeostasis/metabolism phenotype	MP:0005376
Chr16	4562017	T	G	999	ENSBTAG00000019799	stop_lost	FCAMR	540	*/S	0.237799	0.163043	0.145833	0.245763	0.25641	0.191176	0.181818	0.411576	0.270492	0.274194	0.0535714	0.333333	0.214286	0.14	0.129032	0.0971564	15	-	-	abnormal follicular dendritic cell antigen presentation|abnormal marginal zone B cell physiology|abnormal memory B cell differentiation|abnormal somatic hypermutation frequency|abnormal spleen germinal center morphology|increased spleen germinal center number|increased spleen germinal center size	MP:0008198|MP:0008193|MP:0008095|MP:0004815|MP:0002359|MP:0008481|MP:0008483
Chr16	4564051	G	C	999	ENSBTAG00000019799	missense_variant	FCAMR	386	P/R	0.0495905	0.136691	0.0681818	0.194915	0.0142857	0	0.136364	0	0.00819672	0	0	0	0.0535714	0	0	0.0606061	8	-	-	abnormal follicular dendritic cell antigen presentation|abnormal marginal zone B cell physiology|abnormal memory B cell differentiation|abnormal somatic hypermutation frequency|abnormal spleen germinal center morphology|increased spleen germinal center number|increased spleen germinal center size	MP:0008198|MP:0008193|MP:0008095|MP:0004815|MP:0002359|MP:0008481|MP:0008483
Chr16	5106586	C	T	999	ENSBTAG00000006984	missense_variant	CD55	537	C/Y	0.0437828	0.221429	0.0208333	0	0.0375	0.0138889	0	0	0.0819672	0.0454545	0	0	0.267857	0	0	0.00688073	8	-	-	-	-
Chr16	5119092	A	G	999	ENSBTAG00000006984	missense_variant	CD55	186	Y/H	0.0175285	0	0	0	0.0125	0	0	0.0387097	0	0.0151515	0	0	0.0535714	0	0	0.0229358	5	-	-	-	-
Chr16	12651355	A	G	999	ENSBTAG00000016703	missense_variant	CDC73	445	V/A	0.0179982	0	0	0	0.0897436	0.0857143	0	0	0	0.0294118	0	0	0	0	0	0.0555556	4	HYPERPARATHYROIDISM 1 |PARATHYROID CARCINOMA; PRTC |HYPERPARATHYROIDISM 2	OMIM:145000|OMIM:608266|OMIM:145001	abnormal digestive system morphology|abnormal gland physiology|abnormal nervous system development|abnormal reflex|absent inner cell mass proliferation|absent trophectoderm cell proliferation|ascites|decreased abdominal adipose tissue amount|decreased cell proliferation|decreased embryo size|decreased pulmonary respiratory rate|decreased skeletal muscle mass|decreased subcutaneous adipose tissue …	MP:0000462|MP:0002164|MP:0003861|MP:0001961|MP:0012114|MP:0012118|MP:0005324|MP:0008853|MP:0000352|MP:0001698|MP:0005574|MP:0004819|MP:0008844|MP:0011094|MP:0011092|MP:0001728|MP:0001654|MP:0001402|MP:0006042|MP:0013501|MP:0002083|MP:0011091|MP:0003946|MP:0002188|MP:0002989|MP:0000601|MP:0003641|MP:0000618|MP:0001157|MP:0000692|MP:0002691|MP:0001147|MP:0001263
Chr16	12686982	T	A	999	ENSBTAG00000019859	missense_variant	B3GALT2	353	I/N	0.00219106	0	0	0	0	0	0	0	0	0	0	0	0	0.02	0.0645161	0	2	-	-	decreased anxiety-related response|decreased body weight|decreased coping response|hyperactivity|impaired coordination|increased startle reflex	MP:0001364|MP:0001262|MP:0003064|MP:0001399|MP:0001405|MP:0001488
Chr16	13744490	C	T	999	ENSBTAG00000013064	missense_variant	RGS18	217	R/H	0.0140228	0	0	0.0169492	0	0.0138889	0	0.0337621	0	0.0151515	0	0	0	0.06	0.0483871	0	6	-	-	abnormal bone marrow cell morphology/development|abnormal hemostasis|abnormal megakaryocyte differentiation|behavior/neurological phenotype|decreased bleeding time|decreased megakaryocyte cell number|decreased thermal nociceptive threshold|increased platelet aggregation|increased startle reflex|nervous system phenotype|thrombocytopenia|thrombosis	MP:0002398|MP:0009676|MP:0000229|MP:0005386|MP:0005607|MP:0008255|MP:0003998|MP:0009586|MP:0001488|MP:0003631|MP:0003179|MP:0005048
Chr16	16095345	G	A	999	ENSBTAG00000008420	missense_variant	BRINP3	242	G/R	0.00175439	0	0	0	0	0	0	0	0	0.0606061	0	0	0	0	0	0	1	-	-	-	-
Chr16	19787200	A	G	999	ENSBTAG00000006188	missense_variant	USH2A	3415	C/R	0.00704225	0	0	0	0	0.0138889	0	0.0016129	0	0	0	0	0	0.2	0.0645161	0	4	RETINITIS PIGMENTOSA 39; RP39 |USHER SYNDROME TYPE IIA	OMIM:613809|OMIM:276901	abnormal distortion product otoacoustic emission|abnormal eye electrophysiology|abnormal retinal photoreceptor layer morphology|abnormal retinal photoreceptor morphology|decreased cochlear outer hair cell number|retinal cone cell degeneration|retinal photoreceptor degeneration|short photoreceptor inner segment|short photoreceptor outer segment	MP:0004736|MP:0005551|MP:0003728|MP:0001004|MP:0004402|MP:0008444|MP:0008450|MP:0008582|MP:0008587
Chr16	20403567	C	T	999	ENSBTAG00000006188	missense_variant	USH2A	313	R/H	0.0302102	0.0283688	0.0208333	0.398305	0	0.0138889	0	0.00162338	0	0	0	0	0.0178571	0.1	0.0483871	0	8	RETINITIS PIGMENTOSA 39; RP39 |USHER SYNDROME TYPE IIA	OMIM:613809|OMIM:276901	abnormal distortion product otoacoustic emission|abnormal eye electrophysiology|abnormal retinal photoreceptor layer morphology|abnormal retinal photoreceptor morphology|decreased cochlear outer hair cell number|retinal cone cell degeneration|retinal photoreceptor degeneration|short photoreceptor inner segment|short photoreceptor outer segment	MP:0004736|MP:0005551|MP:0003728|MP:0001004|MP:0004402|MP:0008444|MP:0008450|MP:0008582|MP:0008587
Chr16	24314286	G	A	999	ENSBTAG00000012582	missense_variant	IARS2	469	G/S	0.0740578	0	0.0416667	0.0338983	0.125	0.0972222	0.0147059	0.0434084	0.180328	0.078125	0.0357143	0.108696	0	0.2	0.177419	0.133028	13	CATARACTS GROWTH HORMONE DEFICIENCY SENSORY NEUROPATHY SENSORINEURALHEARING LOSS AND SKELETAL DYSPLASIA; CAGSSS	OMIM:616007	-	-
Chr16	24952392	C	T	999	ENSBTAG00000016277	missense_variant	MARC2	219	S/F	0.0212477	0.117647	0	0	0	0	0.0151515	0.00324675	0	0	0	0	0.111111	0	0	0.00252525	5	-	-	decreased total body fat amount|increased circulating glucose level|increased lean body mass|increased leukocyte cell number|increased startle reflex	MP:0010025|MP:0005559|MP:0003960|MP:0000218|MP:0001488
Chr16	24963842	G	T	999	ENSBTAG00000016277	stop_gained	MARC2	322	G/*	0.0135727	0	0	0.0508475	0	0.0138889	0	0.0144695	0	0	0	0	0	0.04	0	0.0299539	5	-	-	decreased total body fat amount|increased circulating glucose level|increased lean body mass|increased leukocyte cell number|increased startle reflex	MP:0010025|MP:0005559|MP:0003960|MP:0000218|MP:0001488
Chr16	24980219	C	T	999	ENSBTAG00000047287	missense_variant	MARC1	134	A/V	0.0236842	0.0035461	0	0	0	0.0694444	0	0.00160772	0.057377	0	0.232143	0.0833333	0	0.04	0	0.0439815	8	-	-	-	-
Chr16	24989162	C	T	999	ENSBTAG00000047287	missense_variant	MARC1	282	T/I	0.00393013	0	0	0	0.05	0	0.0147059	0.00160256	0	0.0428571	0	0	0	0	0	0	4	-	-	-	-
Chr16	26843204	C	G	999	ENSBTAG00000018824	missense_variant	MIA3	1297	S/C	0.359457	0.748227	0.333333	0.186441	0.4	0.0972222	0.588235	0.336013	0.0491803	0.393939	0.0357143	0.395833	0.660714	0.74	0.435484	0.223502	15	-	-	abnormal bone mineralization|abnormal cartilage development|abnormal cell morphology|abnormal cell physiology|abnormal chondrocyte morphology|abnormal chondrocyte physiology|abnormal cutaneous collagen fibril morphology|abnormal dermal layer morphology|abnormal skeleton development|absent bone trabeculae|decreased fetal size|decreased osteoblast cell number|decreased skin tensile strength|delayed…	MP:0002896|MP:0000164|MP:0000358|MP:0005621|MP:0000166|MP:0009780|MP:0008438|MP:0001243|MP:0002113|MP:0010870|MP:0004200|MP:0004989|MP:0003089|MP:0000060|MP:0002427|MP:0001785|MP:0001634|MP:0011089|MP:0001953|MP:0000547|MP:0000445
Chr16	27305945	G	A	999	ENSBTAG00000000477	stop_gained	TLR5	125	R/*	0.0390009	0.00357143	0.125	0	0	0.0138889	0	0.0336538	0.434426	0	0	0.0652174	0.0535714	0	0	0	7	-	-	abnormal adipose tissue physiology|abnormal colon morphology|abnormal cytokine secretion|abnormal dendritic cell physiology|abnormal eating behavior|abnormal glucose homeostasis|abnormal gut flora balance|abnormal leukocyte migration|abnormal macrophage physiology|abnormal physiological response to xenobiotic|abnormal response to transplant|decreased colon length|decreased interleukin-12b secreti…	MP:0005666|MP:0000495|MP:0003009|MP:0002376|MP:0001431|MP:0002078|MP:0010377|MP:0003156|MP:0002451|MP:0008872|MP:0005671|MP:0013956|MP:0008670|MP:0008706|MP:0000222|MP:0002411|MP:0008907|MP:0000691|MP:0002628|MP:0000231|MP:0005387|MP:0001260|MP:0005178|MP:0002079|MP:0001552|MP:0009288|MP:0013279|MP:0008657|MP:0004803|MP:0002412|MP:0013298|MP:0005658|MP:0008537|MP:0004761|MP:0002842|MP:0006143|MP:…
Chr16	27549292	C	T	999	ENSBTAG00000006704	missense_variant	CCDC185	571	R/W	0.00922671	0	0	0.00847458	0	0	0	0	0.131148	0.0147059	0	0.0625	0	0	0	0	4	-	-	-	-
Chr16	27689434	A	T	999	ENSBTAG00000003600	missense_variant	CAPN8	580	I/N	0.015748	0.0035461	0	0	0	0.0138889	0	0	0.254098	0	0	0	0.0357143	0	0	0	4	-	-	digestive/alimentary phenotype|increased susceptibility to injury	MP:0005381|MP:0005165
Chr16	27712253	C	T	999	ENSBTAG00000003600	missense_variant	CAPN8	136	A/T	0.00748899	0	0.0416667	0	0.0131579	0.0138889	0.191176	0	0	0	0	0	0	0	0	0	4	-	-	digestive/alimentary phenotype|increased susceptibility to injury	MP:0005381|MP:0005165
Chr16	27866748	G	A	999	ENSBTAG00000012781	missense_variant	TP53BP2	142	R/C	0.0013181	0	0	0	0	0	0	0	0	0	0	0.0652174	0	0	0	0	1	-	-	abnormal brain morphology|abnormal cell cycle checkpoint function|abnormal cerebral cortex morphology|abnormal choroid plexus morphology|abnormal cortical plate morphology|abnormal cortical ventricular zone morphology|abnormal embryonic/fetal subventricular zone morphology|abnormal embryonic neuroepithelial cell proliferation|abnormal embryonic neuroepithelium morphology|abnormal kidney physiolog…	MP:0002152|MP:0004045|MP:0000788|MP:0000820|MP:0008439|MP:0008458|MP:0004274|MP:0012704|MP:0004261|MP:0002136|MP:0006009|MP:0004948|MP:0009937|MP:0003731|MP:0003728|MP:0006071|MP:0001325|MP:0000790|MP:0002444|MP:0001265|MP:0012676|MP:0001328|MP:0000440|MP:0011092|MP:0001891|MP:0012705|MP:0003667|MP:0004500|MP:0012431|MP:0004980|MP:0003203|MP:0002036|MP:0004207|MP:0002024|MP:0002020|MP:0010768|MP:…
Chr16	29652657	G	C	999	ENSBTAG00000002854	missense_variant	TMEM63A	67	A/G	0.350439	0.315603	0.5	0.0847458	0.4875	0.277778	0.323529	0.192308	0.416667	0.558824	0.392857	0.270833	0.375	0.52	0.33871	0.549065	15	-	-	fusion of vertebral arches|polysyndactyly|vertebral transformation	MP:0004613|MP:0004083|MP:0003036
Chr16	30017532	G	T	999	ENSBTAG00000033267	stop_gained	LIN9	349	S/*	0.00746924	0	0	0	0.0625	0.0138889	0	0	0	0.121212	0	0	0	0	0	0.00688073	4	-	-	abnormal cell nucleus morphology|abnormal embryo development|abnormal mitosis|abnormal mitotic spindle assembly checkpoint|abnormal small intestinal crypt cell proliferation|abnormal small intestinal villus morphology|abnormal small intestine morphology|absent allantois|absent amnion|absent chorion|absent embryonic epiblast|absent inner cell mass proliferation|decreased fibroblast proliferation|e…	MP:0003111|MP:0001672|MP:0004046|MP:0009762|MP:0010157|MP:0008108|MP:0000496|MP:0003087|MP:0005030|MP:0009593|MP:0011184|MP:0012114|MP:0011704|MP:0011095|MP:0001260|MP:0004965|MP:0002083|MP:0011100
Chr16	30700658	C	T	999	ENSBTAG00000021880	missense_variant	ADCK3	477	R/W	0.0143756	0	0	0	0	0	0	0	0	0	0	0	0	0	0	0.079602	1	COENZYME Q10 DEFICIENCY PRIMARY 4; COQ10D4; SPINOCEREBELLAR ATAXIA AUTOSOMAL RECESSIVE 9; SCAR9	OMIM:612016	-	-
Chr16	30734778	A	G	999	ENSBTAG00000022777	missense_variant	CDC42BPA	1104	I/T	0.00218341	0	0	0	0	0	0	0	0	0	0	0	0	0	0.0806452	0	1	-	-	-	-
Chr16	33182261	C	G	999	ENSBTAG00000033136	missense_variant	COX20	46	R/T	0.0412281	0.0780142	0.0625	0.0254237	0.025	0.0277778	0	0.0354839	0	0	0	0.152174	0.0357143	0.1	0.112903	0.0229358	11	MITOCHONDRIAL COMPLEX IV DEFICIENCY; CYTOCHROME C OXIDASE DEFICIENCY; COX DEFICIENCY	OMIM:220110	-	-
Chr16	35617671	G	A	999	ENSBTAG00000033056	missense_variant	PLD5	248	V/M	0.0284838	0	0.0208333	0	0	0.0694444	0	0.00480769	0	0.0285714	0.160714	0	0	0	0	0.102326	6	-	-	abnormal vertebral arch morphology|decreased bone mineral density|decreased lean body mass	MP:0004599|MP:0000063|MP:0003961
Chr16	35821813	C	G	999	ENSBTAG00000005200	missense_variant	WDR64	837	G/A	0.00743657	0.0390071	0.0416667	0	0	0.0138889	0	0	0	0	0	0	0.0535714	0	0	0	4	-	-	-	-
Chr16	38190884	G	A	999	ENSBTAG00000007307	missense_variant	SELE	87	T/I	0.00788782	0	0	0	0	0	0	0	0	0.0757576	0.0357143	0	0	0	0	0.0206422	3	-	-	abnormal leukocyte adhesion|abnormal leukocyte tethering or rolling|abnormal pilomotor reflex|abnormal spleen morphology|abnormal T cell physiology|abnormal type IV hypersensitivity reaction|decreased mast cell number|eye inflammation|head tilt|hypoactivity|impaired neutrophil recruitment|increased mast cell number|increased neutrophil cell number|increased susceptibility to bacterial infection|n…	MP:0003628|MP:0003627|MP:0001492|MP:0000689|MP:0002444|MP:0002534|MP:0000336|MP:0001851|MP:0005191|MP:0001402|MP:0008719|MP:0000324|MP:0000219|MP:0002412|MP:0002169|MP:0001411|MP:0000745|MP:0001263
Chr16	38248391	G	A	999	ENSBTAG00000021671	missense_variant	METTL18	100	A/V	0.0451358	0	0.0208333	0	0.0875	0	0	0.149518	0	0	0	0	0	0	0	0.00230415	4	-	-	-	-
Chr16	38319636	C	A	999	ENSBTAG00000014794	stop_gained	SCYL3	268	G/*	0.301406	0.173759	0.333333	0.152542	0.423077	0.291667	0.485294	0.314103	0.52459	0.171875	0.571429	0.304348	0.107143	0.1	0.241935	0.337209	15	-	-	-	-
Chr16	39392796	G	C	999	ENSBTAG00000006408	missense_variant	MROH9	172	S/T	0.00262467	0	0	0	0	0	0	0	0	0	0	0	0	0.02	0.0806452	0	2	-	-	-	-
Chr16	39523051	C	T	999	ENSBTAG00000020597	stop_gained	FMO3	238	R/*	0.00658472	0	0.0208333	0	0.05	0	0	0	0	0	0	0	0	0.14	0.0483871	0	4	TRIMETHYLAMINURIA	OMIM:602079	-	-
Chr16	39957857	A	C	999	ENSBTAG00000020342	missense_variant	MYOC	449	L/R	0.0039823	0	0.0208333	0	0	0	0	0	0	0.121212	0	0	0	0	0	0	2	GLAUCOMA 1 OPEN ANGLE A	OMIM:137750	abnormal intraocular pressure|no abnormal phenotype detected|vision/eye phenotype	MP:0005257|MP:0002169|MP:0005391
Chr16	42767965	G	A	999	ENSBTAG00000009386	missense_variant	C1orf167	1064	R/W	0.00222618	0	0	0	0	0	0	0.00161812	0	0.0625	0	0	0	0	0	0	2	-	-	-	-
Chr16	42848908	G	A	999	ENSBTAG00000014359	missense_variant	DRAXIN	214	P/S	0.00844444	0	0	0	0	0	0	0.00163399	0.147541	0	0	0	0	0	0	0	2	-	-	abnormal spinal cord interneuron morphology|absent anterior commissure|absent corpus callosum|absent hippocampal commissure|decreased anterior commissure size|decreased corpus callosum size|decreased hippocampal commissure size	MP:0004100|MP:0008227|MP:0002196|MP:0008223|MP:0008226|MP:0000781|MP:0008222
Chr16	47748692	C	T	999	ENSBTAG00000016728	missense_variant	PLEKHG5	751	S/F	0.0248419	0	0.0208333	0.166667	0.0128205	0.117647	0	0.00163399	0	0	0.0357143	0	0	0	0	0.0502513	7	CHARCOT-MARIE-TOOTH DISEASE RECESSIVE INTERMEDIATE C; CMTRIC; CHARCOT-MARIE-TOOTH NEUROPATHY RECESSIVE INTERMEDIATE C; RI-CMTC |SPINAL MUSCULAR ATROPHY DISTAL AUTOSOMAL RECESSIVE 4	OMIM:615376|OMIM:611067	abnormal angiogenesis|abnormal artery development|abnormal blood vessel morphology|abnormal coronary vessel morphology|abnormal heart left ventricle morphology|abnormal kidney blood vessel morphology|abnormal vascular endothelial cell morphology|decreased angiogenesis|decreased ventricle muscle contractility|edema|impaired skin barrier function|increased vascular permeability	MP:0000260|MP:0003410|MP:0001614|MP:0010551|MP:0003921|MP:0000530|MP:0006055|MP:0005602|MP:0005598|MP:0001785|MP:0002796|MP:0003070
Chr16	48027366	G	A	999	ENSBTAG00000040477	missense_variant	CHD5	76	V/M	0.0098832	0.00362319	0	0	0	0	0	0	0.172131	0	0	0	0	0	0	0	2	-	-	abnormal male germ cell morphology|abnormal spermatid morphology|abnormal spermatogenesis|abnormal spermiation|arrest of spermiogenesis|asthenozoospermia|decreased male germ cell number|homeostasis/metabolism phenotype|male infertility|oligozoospermia|reproductive system phenotype|teratozoospermia	MP:0006362|MP:0006380|MP:0001156|MP:0004182|MP:0008279|MP:0002675|MP:0004901|MP:0005376|MP:0001925|MP:0002687|MP:0005389|MP:0005578
Chr16	50686215	G	T	999	ENSBTAG00000015859	stop_gained	WRAP73	445	E/*	0.0103139	0	0	0.0169492	0.025641	0	0	0	0	0	0.178571	0	0	0	0	0.0172414	4	-	-	-	-
Chr16	51278895	A	G	999	ENSBTAG00000017929	missense_variant	ACTRT2	71	L/P	0.0536673	0.190647	0.0625	0.0423729	0.0277778	0	0.0147059	0.0179739	0	0.078125	0.160714	0	0.314815	0	0	0.0120192	10	-	-	-	-
Chr16	51535327	C	T	157	ENSBTAG00000009349	missense_variant	MMEL1	125	R/W	0.00181984	0	0	0	0	0.0588235	0	0	0	0	0	0	0	0	0	0	1	-	-	impaired fertilization|male infertility|reduced male fertility	MP:0000242|MP:0001925|MP:0001922
Chr16	53262642	G	A	999	ENSBTAG00000002472	missense_variant	CASP9	268	V/M	0.63428	0.5	0.681818	0.661017	0.575758	0.657143	0.455882	0.667752	0.967213	0.740741	0.589286	0.5	0.678571	0.22	0.193548	0.743455	15	-	-	abnormal apoptosis|abnormal brain commissure morphology|abnormal brain development|abnormal brain morphology|abnormal brain ventricle morphology|abnormal cell physiology|abnormal cerebral cortex morphology|abnormal cerebrum morphology|abnormal embryonic neuroepithelial layer differentiation|abnormal forebrain development|abnormal lamina terminalis morphology|abnormal lateral ventricle morphology|…	MP:0001648|MP:0002199|MP:0000913|MP:0002152|MP:0000822|MP:0005621|MP:0000788|MP:0008540|MP:0000786|MP:0003232|MP:0012540|MP:0000823|MP:0012132|MP:0003720|MP:0008789|MP:0010955|MP:0009340|MP:0000934|MP:0000787|MP:0000826|MP:0009258|MP:0002196|MP:0005384|MP:0006043|MP:0009703|MP:0001265|MP:0003207|MP:0003204|MP:0008944|MP:0006414|MP:0005380|MP:0000914|MP:0005397|MP:0001891|MP:0005387|MP:0012091|MP:…
Chr16	53419817	C	A	999	ENSBTAG00000002408	missense_variant	FHAD1	362	R/I	0.068559	0.0283688	0.125	0.338983	0.05	0	0.352941	0.0192308	0.0655738	0.0735294	0.0357143	0.291667	0.0892857	0.08	0.0967742	0.0183486	14	-	-	-	-
Chr16	56236934	T	C	999	ENSBTAG00000015373	missense_variant	AADACL3	229	Q/R	0.028922	0.035461	0	0	0.0128205	0	0	0.0705128	0	0.0441176	0	0	0.125	0	0	0.00231481	6	-	-	-	-
Chr16	57819450	G	A	999	ENSBTAG00000015650	missense_variant	TNN	991	C/Y	0.00219298	0	0.0208333	0	0.05	0	0	0	0	0	0	0	0	0	0	0	2	-	-	-	-
Chr16	59133624	C	A	999	ENSBTAG00000018303	missense_variant	PAPPA2	282	P/T	0.0243902	0.0797101	0.0434783	0	0.0526316	0.0416667	0.0294118	0	0	0.03125	0	0	0.0357143	0.0833333	0.0645161	0	9	-	-	abnormal coccyx morphology|abnormal mandible morphology|abnormal pelvic girdle bone morphology|decreased birth weight|decreased body length|decreased body size|decreased body weight|increased brain weight|increased heart weight|increased liver weight|increased spleen weight|postnatal growth retardation|reproductive system phenotype|short femur|short humerus|short mandible|short radius|short tail|…	MP:0010114|MP:0000458|MP:0004509|MP:0009674|MP:0001258|MP:0001265|MP:0001262|MP:0002176|MP:0002833|MP:0002981|MP:0004952|MP:0001732|MP:0005389|MP:0003109|MP:0004351|MP:0000088|MP:0004355|MP:0000592|MP:0002764|MP:0004359|MP:0005352
Chr16	60761801	C	T	999	ENSBTAG00000000854	missense_variant	SEC16B	636	R/H	0.189851	0.217391	0.229167	0.338983	0.275	0.180556	0.397059	0.0512821	0.508197	0.242857	0.0892857	0.270833	0.160714	0.42	0.209677	0.151376	15	-	-	decreased circulating cholesterol level|decreased circulating LDL cholesterol level|impaired glucose tolerance	MP:0005179|MP:0000183|MP:0005293
Chr16	61289591	T	G	999	ENSBTAG00000015537	missense_variant	RASAL2	417	F/C	0.0367776	0	0.0208333	0	0	0	0	0.13141	0	0.0147059	0	0	0	0	0	0	3	-	-	decreased tumor latency|premature death	MP:0010308|MP:0002083
Chr16	61641315	G	A	999	ENSBTAG00000010718	missense_variant	RALGPS2	150	A/T	0.00263158	0	0	0.0508475	0	0	0	0	0	0	0	0	0	0	0	0	1	-	-	increased rib number	MP:0000480
Chr16	62142486	C	T	999	ENSBTAG00000002164	missense_variant	AXDND1	115	T/M	0.0492091	0.0638298	0.0416667	0.220339	0.1	0.0416667	0.0151515	0.0192926	0.0166667	0.0151515	0.0535714	0.0217391	0.0740741	0	0.241935	0.00691244	14	-	-	-	-
Chr16	62240399	A	T	59.4	ENSBTAG00000002167	stop_gained	NPHS2	110	C/*	0.00484581	0	0.0208333	0	0.025	0	0	0	0	0.0909091	0	0	0	0	0	0.0046729	4	NEPHROTIC SYNDROME TYPE 2; NPHS2; NEPHROTIC SYNDROME STEROID-RESISTANT AUTOSOMAL RECESSIVE; SRN1	OMIM:600995	abnormal glomerular capillary endothelium morphology|abnormal glomerular capillary morphology|abnormal glomerular endothelium fenestra morphology|abnormal kidney arterial blood vessel morphology|abnormal kidney cortex morphology|abnormal kidney morphology|abnormal peritubular capillary morphology|abnormal podocyte foot process morphology|abnormal podocyte morphology|abnormal proximal convoluted t…	MP:0011453|MP:0011320|MP:0011454|MP:0011309|MP:0000521|MP:0002135|MP:0011321|MP:0008059|MP:0005326|MP:0004756|MP:0002828|MP:0011348|MP:0005325|MP:0009640|MP:0002703|MP:0008061|MP:0002871|MP:0000523|MP:0001265|MP:0011509|MP:0009050|MP:0002705|MP:0011353|MP:0011506|MP:0005264|MP:0005565|MP:0005178|MP:0005553|MP:0006144|MP:0002962|MP:0003606|MP:0000533|MP:0011427|MP:0011430|MP:0011090|MP:0008140|MP:…
Chr16	62494871	C	T	999	ENSBTAG00000035230	missense_variant	TOR1AIP2	397	V/I	0.00218914	0	0	0	0	0.0138889	0	0	0	0	0	0	0	0	0.0645161	0	2	-	-	-	-
Chr16	62646415	A	C	106	ENSBTAG00000008082	missense_variant	CEP350	46	N/T	0.00528169	0	0.0625	0	0	0.0138889	0	0	0	0.0625	0	0	0	0	0	0.00930233	4	-	-	-	-
Chr16	63457412	C	G	999	ENSBTAG00000009169	missense_variant	XPR1	332	L/V	0.00569676	0.00357143	0.0833333	0	0.0375	0	0.0147059	0	0	0	0	0	0.0535714	0	0	0	5	BASAL GANGLIA CALCIFICATION IDIOPATHIC 6; IBGC6	OMIM:616413	increased susceptibility to viral infection	MP:0002418
Chr16	63528117	C	G	999	ENSBTAG00000006260	missense_variant	KIAA1614	31	T/S	0.142857	0.0223881	0.0652174	0.211864	0.0714286	0.0694444	0.0151515	0.262215	0.2	0.192308	0.321429	0.0416667	0.0178571	0.1	0.0967742	0.0748792	15	-	-	-	-
Chr16	63529892	G	A	999	ENSBTAG00000006260	missense_variant	KIAA1614	337	D/N	0.044843	0.157895	0.0833333	0	0.0375	0.0138889	0.0294118	0.0147059	0	0.015625	0.0185185	0.104167	0.285714	0.02	0.0967742	0.00242718	13	-	-	-	-
Chr16	64329617	AAGAGAGAGAGAGAG	AAGAGAGAGAGAG	999	ENSBTAG00000020887	frameshift_variant	CACNA1E	356-361	.	0.0133215	0.0257353	0.0227273	0	0	0.0735294	0.0588235	0.00485437	0.0163934	0	0	0.0208333	0.0178571	0	0	0.00934579	9	-	-	abnormal channel response|abnormal fear/anxiety-related behavior|abnormal fear/anxiety-related behavior|abnormal glucagon secretion|abnormal motor capabilities/coordination/movement|abnormal pancreatic beta cell physiology|abnormal sensory capabilities/reflexes/nociception|decreased channel response intensity|decreased circulating glucagon level|decreased glucagon secretion|decreased insulin secr…	MP:0003484|MP:0002065|MP:0002065|MP:0003565|MP:0002066|MP:0003562|MP:0002067|MP:0003488|MP:0002696|MP:0002711|MP:0003059|MP:0009177|MP:0008874|MP:0001559|MP:0005293|MP:0001260|MP:0003489|MP:0005559|MP:0002797|MP:0002169|MP:0002169
Chr16	64650036	G	A	999	ENSBTAG00000046243	missense_variant	ZNF648	39	A/V	0.0274579	0.00362319	0.0208333	0	0.0384615	0	0.205882	0.0612903	0	0.0147059	0	0	0	0	0	0.00238095	7	-	-	-	-
Chr16	64966827	G	C	999	ENSBTAG00000021432	stop_gained	TEDDM1	17	Y/*	0.00350263	0	0	0	0.1	0	0	0	0	0	0	0	0	0	0	0	1	-	-	-	-
Chr16	65098084	G	A	999	ENSBTAG00000009091	stop_gained	RNASEL	689	Q/*	0.00307287	0.00359712	0.0208333	0	0.0125	0	0	0	0	0	0	0	0.0535714	0	0	0	4	PROSTATE CANCER HEREDITARY 1; HPC1; PRCA1	OMIM:601518	abnormal thymus morphology|decreased T cell apoptosis|enlarged thymus|increased susceptibility to viral infection|thymus hyperplasia	MP:0000703|MP:0006414|MP:0000709|MP:0002418|MP:0000708
Chr16	65413011	T	A	51.3	ENSBTAG00000019821	missense_variant	DHX9	814	L/Q	0.00442087	0	0	0	0	0.0147059	0.0147059	0	0	0.0588235	0	0	0	0	0	0.00934579	4	-	-	abnormal ectoderm development|abnormal ectoplacental cone morphology|abnormal embryo development|abnormal gastrulation|abnormal parietal endoderm morphology|abnormal primitive streak formation|abnormal visceral endoderm morphology|absent amnion|absent mesoderm|delayed gastrulation|embryonic lethality between implantation and somite formation, complete penetrance|embryo phenotype|immune system phe…	MP:0001675|MP:0005032|MP:0001672|MP:0001695|MP:0011187|MP:0002230|MP:0011186|MP:0005030|MP:0001683|MP:0012105|MP:0011096|MP:0005380|MP:0005387|MP:0003895|MP:0013504|MP:0011091
Chr16	65646373	T	G	999	ENSBTAG00000011966	missense_variant	LAMC1	1037	V/G	0.132951	0.150735	0.0416667	0.169492	0.102564	0.0972222	0.117647	0.162338	0.0583333	0.0714286	0.107143	0.104167	0.12963	0.24	0.0645161	0.134259	15	-	-	abnormal basement membrane morphology|abnormal brain development|abnormal bronchus morphology|abnormal Cajal-Retzius cell morphology|abnormal cerebral cortex morphology|abnormal cortical plate morphology|abnormal dorsal spinal root morphology|abnormal epididymis morphology|abnormal kidney development|abnormal lung saccule morphology|abnormal meninges morphology|abnormal Mullerian duct morphology|…	MP:0004272|MP:0000913|MP:0002264|MP:0008030|MP:0000788|MP:0008439|MP:0003994|MP:0002631|MP:0000527|MP:0010825|MP:0005623|MP:0003826|MP:0000920|MP:0003720|MP:0009937|MP:0004220|MP:0011183|MP:0010225|MP:0003648|MP:0002828|MP:0005325|MP:0002160|MP:0005164|MP:0001325|MP:0001106|MP:0002651|MP:0000534|MP:0003993|MP:0003827|MP:0000520|MP:0011366|MP:0003642|MP:0010978|MP:0003558|MP:0003557|MP:0011206|MP:…
Chr16	66609678	T	G	999	ENSBTAG00000016369	missense_variant	TSEN15	166	L/R	0.00396127	0	0	0	0	0	0	0	0	0	0	0.0869565	0	0	0	0.00925926	2	-	-	-	-
Chr16	67334433	C	A	999	ENSBTAG00000014548	missense_variant	FAM129A	366	R/L	0.00351803	0	0.0416667	0	0	0	0.0735294	0.0016129	0	0	0	0	0	0	0	0	3	-	-	no abnormal phenotype detected	MP:0002169
Chr16	67418208	A	C	53.2	ENSBTAG00000014548	missense_variant	FAM129A	79	F/C	0.00308099	0	0.0208333	0	0.0125	0	0	0	0	0.0571429	0	0	0	0	0	0.00232558	4	-	-	no abnormal phenotype detected	MP:0002169
Chr16	67672355	A	G	999	ENSBTAG00000004492	missense_variant	SWT1	49	E/G	0.148815	0.0647482	0.166667	0.0762712	0.1875	0.194444	0.147059	0.141479	0.327869	0.333333	0.178571	0.270833	0.214286	0.14	0.16129	0.106481	15	-	-	-	-
Chr16	68613065	C	T	999	ENSBTAG00000015235	missense_variant	HMCN1	3271	T/M	0.0316344	0	0	0	0	0	0.0147059	0.112903	0	0	0	0	0	0	0	0.00230415	3	-	-	-	-
Chr16	68731281	T	C	999	ENSBTAG00000015235	missense_variant	HMCN1	5452	I/T	0.0113736	0.0035461	0	0	0	0	0	0.0176849	0.0983607	0	0	0	0.0357143	0	0	0	4	-	-	-	-
Chr16	70467484	A	C	999	ENSBTAG00000024449	missense_variant	CENPF	828	L/W	0.113497	0.0070922	0.0652174	0.0508475	0.075	0.152778	0.176471	0.144695	0	0.030303	0.0178571	0	0.0178571	0	0.0967742	0.245413	12	CILIARY DYSKINESIA PRIMARY 31; CILD31	OMIM:616369	abnormal cardiovascular system physiology|abnormal epicardium morphology|abnormal heart atrium morphology|abnormal heart electrocardiography waveform feature|abnormal heart morphology|abnormal heart ventricle morphology|abnormal intercalated disc morphology|abnormal myocardial fiber morphology|abnormal myocardial fiber physiology|cardiac fibrosis|cardiovascular system phenotype|decreased body siz…	MP:0001544|MP:0003057|MP:0003105|MP:0010508|MP:0000266|MP:0005294|MP:0006267|MP:0000278|MP:0004215|MP:0003141|MP:0005385|MP:0001265|MP:0011395|MP:0002834|MP:0002753|MP:0010503|MP:0002083|MP:0003896|MP:0004071|MP:0002188|MP:0000280
Chr16	70908573	T	G	999	ENSBTAG00000003016	missense_variant	PTPN7	101	K/T	0.00229148	0	0	0	0	0.0714286	0	0	0	0	0	0	0	0	0	0	1	-	-	hematopoietic system phenotype|no abnormal phenotype detected	MP:0005397|MP:0002169
Chr16	75354209	C	T	999	ENSBTAG00000020886	missense_variant	DIEXF	642	R/H	0.0126859	0	0.0416667	0.00847458	0.075	0	0.0151515	0.00160256	0	0	0.0178571	0	0	0	0	0.0321101	7	-	-	-	-
Chr16	75356912	C	T	89.9	ENSBTAG00000020886	missense_variant	DIEXF	479	G/E	0.00131004	0	0	0	0	0	0	0	0	0	0	0.0625	0	0	0	0	1	-	-	-	-
Chr16	75371270	C	A	999	ENSBTAG00000020886	missense_variant	DIEXF	54	D/Y	0.0209974	0.0035461	0	0.00847458	0.025	0.0138889	0.382353	0	0.0983607	0	0	0	0	0	0	0.00921659	7	-	-	-	-
Chr16	75584555	G	A	999	ENSBTAG00000016542	missense_variant	LAMB3	93	R/H	0.0236185	0.164234	0.0833333	0	0	0	0	0	0	0.016129	0	0	0	0	0	0	3	AMELOGENESIS IMPERFECTA TYPE IA; AI1AAMELOGENESIS IMPERFECTA HYPOPLASTIC TYPE IA |EPIDERMOLYSIS BULLOSA JUNCTIONAL HERLITZ TYPE; EPIDERMOLYSIS BULLOSA JUNCTIONALIS HERLITZ TYPE; JEB-HERLITZ TYPE; EPIDERMOLYSIS BULLOSA JUNCTIONAL HERLITZ-PEARSON TYPE; HERLITZ-PEARSON-TYPE EPIDERMOLYSIS BULLOSA; EPIDERMOLYSIS BULLOSA LETALIS |EPIDERMOLYSIS BULLOSA JUNCTIONAL NON-HERLITZ TYPE; EPIDERMOLYSIS BULLOSA …	OMIM:104530|OMIM:226700|OMIM:226650	abnormal epidermal-dermal junction morphology|abnormal nasopharynx morphology|abnormal oropharynx morphology|abnormal skin appearance|abnormal skin morphology|abnormal tongue epithelium morphology|abnormal tooth morphology|blistering|decreased body weight|dermal-epidermal separation|neonatal lethality, complete penetrance|neonatal lethality, incomplete penetrance|postnatal lethality, complete pen…	MP:0011159|MP:0002251|MP:0002252|MP:0009931|MP:0002060|MP:0000764|MP:0002100|MP:0001208|MP:0001262|MP:0011160|MP:0011087|MP:0011088|MP:0011085
Chr16	77091556	G	C	999	ENSBTAG00000001173	missense_variant	PLXNA2	934	G/R	0.00131119	0	0.0625	0	0	0	0	0	0	0	0	0	0	0	0	0	1	-	-	abnormal amacrine cell morphology|abnormal cerebellar molecular layer|abnormal dendrite morphology|abnormal hippocampal mossy fiber morphology|abnormal neuronal migration|abnormal neuron physiology|abnormal retinal inner plexiform layer morphology|ataxia|decreased body size|ectopic cerebellar granule cells|vision/eye phenotype	MP:0005240|MP:0000889|MP:0008143|MP:0002761|MP:0006009|MP:0004811|MP:0003734|MP:0001393|MP:0001265|MP:0002762|MP:0005391
Chr16	77947413	G	A	999	ENSBTAG00000007860	missense_variant	ASPM	1532	R/C	0.0493881	0.0106383	0	0.0254237	0	0.0416667	0.132353	0.0482315	0	0	0	0.1875	0.0714286	0.08	0.322581	0.0576037	10	MICROCEPHALY 5 PRIMARY AUTOSOMAL RECESSIVE; MCPH5	OMIM:608716	abnormal astrocyte morphology|abnormal barrel cortex morphology|abnormal brain development|abnormal cell cycle|abnormal cerebrum morphology|abnormal neocortex morphology|abnormal Sertoli cell morphology|asthenozoospermia|decreased body weight|decreased brain size|decreased brain weight|decreased neuronal precursor cell number|decreased ovary weight|decreased testis weight|enlarged lateral ventric…	MP:0002182|MP:0003989|MP:0000913|MP:0003077|MP:0008540|MP:0008547|MP:0002784|MP:0002675|MP:0001262|MP:0000774|MP:0002175|MP:0004981|MP:0004856|MP:0004852|MP:0008535|MP:0005178|MP:0001556|MP:0001152|MP:0000433|MP:0002687|MP:0001923|MP:0001922|MP:0001154|MP:0009235|MP:0001147|MP:0006254|MP:0003179
Chr16	78320183	G	A	999	ENSBTAG00000008944	missense_variant	CRB1	1392	R/H	0.00752879	0	0.0416667	0	0.0135135	0	0.176471	0.0016129	0	0	0	0	0	0	0.016129	0	5	PIGMENTED PARAVENOUS CHORIORETINAL ATROPHY |LEBER CONGENITAL AMAUROSIS 8; LCA8 |RETINITIS PIGMENTOSA 12	OMIM:172870|OMIM:613835|OMIM:600105	abnormal Muller cell morphology|abnormal ocular fundus morphology|abnormal photoreceptor inner segment morphology|abnormal retinal inner nuclear layer morphology|abnormal retinal outer nuclear layer morphology|abnormal retinal photoreceptor layer morphology|abnormal retinal photoreceptor morphology|abnormal retinal pigment epithelium morphology|abnormal retina morphology|abnormal retina outer lim…	MP:0005547|MP:0002864|MP:0003730|MP:0003733|MP:0003731|MP:0003728|MP:0001004|MP:0005201|MP:0001325|MP:0010236|MP:0001327|MP:0008584|MP:0001999|MP:0011100|MP:0001326|MP:0008582|MP:0008587|MP:0008515|MP:0005391
Chr16	81328824	A	T	999	ENSBTAG00000008153	missense_variant	CAMSAP2	1369	E/V	0.00349956	0	0	0	0.0128205	0	0.102941	0	0	0	0	0	0	0	0	0	2	-	-	-	-
Chr17	160068	G	A	999	ENSBTAG00000035265	missense_variant	TMEM192	248	R/W	0.00175439	0	0	0	0	0	0.0588235	0	0	0	0	0	0	0	0	0	1	-	-	-	-
Chr17	3317699	G	C	999	ENSBTAG00000024545	missense_variant	DCHS2	2323	K/N	0.295355	0.170213	0.229167	0.355932	0.1375	0.305556	0.323529	0.393204	0.0901639	0.5	0.375	0.0652174	0.178571	0.04	0.0483871	0.392202	15	-	-	-	-
Chr17	3951733	G	A	999	ENSBTAG00000008008	missense_variant	TLR2	485	S/F	0.0148862	0	0	0.0169492	0.125	0.0694444	0	0.00160256	0.0819672	0.0151515	0	0	0	0	0	0.00230415	7	-	-	abnormal adipocyte glucose uptake|abnormal adrenal cortex morphology|abnormal adrenal gland morphology|abnormal adrenal gland secretion|abnormal airway responsiveness|abnormal astrocyte morphology|abnormal astrocyte physiology|abnormal body fat mass|abnormal cellular extravasation|abnormal chemokine level|abnormal circulating cholesterol level|abnormal circulating corticosterone level|abnormal ci…	MP:0004185|MP:0008288|MP:0000639|MP:0001739|MP:0002334|MP:0002182|MP:0008916|MP:0012320|MP:0009858|MP:0008721|MP:0000180|MP:0005345|MP:0000188|MP:0001560|MP:0000181|MP:0003949|MP:0005116|MP:0003009|MP:0002376|MP:0009378|MP:0000479|MP:0005334|MP:0003690|MP:0002078|MP:0000266|MP:0005294|MP:0000607|MP:0002419|MP:0008751|MP:0008568|MP:0000488|MP:0004842|MP:0003156|MP:0001392|MP:0002451|MP:0010762|MP:…
Chr17	5299333	G	A	999	ENSBTAG00000007953	missense_variant	FBXW7	57	S/N	0.439035	0.435714	0.416667	0.161017	0.5125	0.513889	0.691176	0.474194	0.45082	0.728571	0.607143	0.630435	0.553571	0.16	0.33871	0.319444	15	-	-	abnormal blood vessel morphology|abnormal brain development|abnormal brain vasculature morphology|abnormal cerebellar foliation|abnormal cerebellum development|abnormal cerebellum fissure morphology|abnormal cerebral cortex morphology|abnormal cortical intermediate zone morphology|abnormal cortical plate morphology|abnormal embryonic/fetal subventricular zone morphology|abnormal erythrocyte cell …	MP:0001614|MP:0000913|MP:0004950|MP:0000857|MP:0000854|MP:0009267|MP:0000788|MP:0008457|MP:0008439|MP:0004274|MP:0001586|MP:0000267|MP:0010763|MP:0003720|MP:0009937|MP:0010903|MP:0000877|MP:0012728|MP:0001688|MP:0001828|MP:0002145|MP:0006104|MP:0000832|MP:0000259|MP:0001622|MP:0004076|MP:0001825|MP:0000866|MP:0000111|MP:0005602|MP:0000333|MP:0005089|MP:0001698|MP:0004810|MP:0004981|MP:0000880|MP:…
Chr17	6517658	C	G	999	ENSBTAG00000004633	missense_variant	PRSS48	453	G/R	0.0235808	0	0	0	0	0.0694444	0	0	0	0.0142857	0.0714286	0	0	0	0	0.0917431	4	-	-	-	-
Chr17	7210485	C	T	999	ENSBTAG00000018546	missense_variant	LRBA	1924	R/C	0.00307828	0	0	0	0	0	0	0	0	0.0882353	0	0	0	0	0	0	1	IMMUNODEFICIENCY COMMON VARIABLE 8 WITH AUTOIMMUNITY; CVID8	OMIM:614700	-	-
Chr17	9743031	G	A	37.2	ENSBTAG00000027182	missense_variant	NR3C2	270	M/I	0.00311388	0	0.0625	0	0.0128205	0	0	0	0	0.03125	0	0	0	0	0	0.00243902	4	HYPERTENSION EARLY-ONSET AUTOSOMAL DOMINANT WITH SEVERE EXACERBATIONIN PREGNANCY |PSEUDOHYPOALDOSTERONISM TYPE I AUTOSOMAL DOMINANT; PHA1A; PHA I AUTOSOMAL DOMINANT	OMIM:605115|OMIM:177735	abnormal extraglomerular mesangial cell morphology|abnormal hippocampal mossy fiber morphology|abnormal ion homeostasis|abnormal juxtaglomerular apparatus morphology|abnormal juxtaglomerular cell morphology|abnormal macula densa morphology|abnormal miniature excitatory postsynaptic currents|abnormal muscle tone|abnormal redox activity|abnormal renal glomerulus morphology|abnormal renal sodium ion…	MP:0011302|MP:0002761|MP:0001765|MP:0002829|MP:0011300|MP:0011299|MP:0004753|MP:0004142|MP:0003186|MP:0005325|MP:0011442|MP:0010109|MP:0003461|MP:0001463|MP:0008428|MP:0000250|MP:0001613|MP:0005386|MP:0005385|MP:0001262|MP:0005634|MP:0002834|MP:0006264|MP:0003026|MP:0001429|MP:0005376|MP:0010128|MP:0002666|MP:0005627|MP:0003352|MP:0002608|MP:0005582|MP:0006316|MP:0003025|MP:0005590|MP:0001762|MP:…
Chr17	17556309	T	A	999	ENSBTAG00000034281	stop_gained	MGAT4D	305	L/*	0.00967458	0	0	0	0	0	0	0	0	0	0.25	0	0	0	0	0.0185185	2	-	-	-	-
Chr17	17558556	C	T	999	ENSBTAG00000034281	stop_gained	MGAT4D	345	R/*	0.0109649	0	0	0	0	0	0	0	0.196721	0	0	0	0	0	0	0.00231481	2	-	-	-	-
Chr17	25119394	G	A	999	ENSBTAG00000046669	missense_variant	PRAME	34	R/H	0.401882	0.434783	0.375	0.345455	0.397436	0.333333	0.393939	0.427869	0.442623	0.3	0.303571	0.354167	0.446429	0.44	0.435484	0.371429	15	-	-	-	-
Chr17	25119403	C	T	999	ENSBTAG00000046669	missense_variant	PRAME	37	A/V	0.395516	0.40942	0.395833	0.381818	0.410256	0.416667	0.424242	0.408197	0.368852	0.371429	0.267857	0.208333	0.446429	0.44	0.435484	0.375598	15	-	-	-	-
Chr17	25120088	C	T	999	ENSBTAG00000046669	missense_variant	PRAME	169	P/S	0.390135	0.405797	0.3125	0.345455	0.397436	0.388889	0.439394	0.4	0.45082	0.3	0.196429	0.3125	0.446429	0.44	0.387097	0.385167	15	-	-	-	-
Chr17	32750468	G	A	999	ENSBTAG00000003345	missense_variant	FAT4	2840	R/C	0.0105079	0	0	0	0	0.0138889	0	0	0	0	0	0	0	0	0.370968	0	2	HENNEKAM LYMPHANGIECTASIA-LYMPHEDEMA SYNDROME 2; HKLLS2 |VAN MALDERGEM SYNDROME 2; VMLDS2	OMIM:616006|OMIM:615546	abnormal cochlea morphology|abnormal endochondral bone ossification|abnormal interatrial septum morphology|abnormal intestine morphology|abnormal kidney collecting duct morphology|abnormal kidney development|abnormal lumbar vertebrae morphology|abnormal neural tube morphology|abnormal orientation of cochlear hair cell stereociliary bundles|abnormal orientation of outer hair cell stereociliary bun…	MP:0000031|MP:0008272|MP:0000282|MP:0000477|MP:0004754|MP:0000527|MP:0003049|MP:0002151|MP:0004522|MP:0004491|MP:0002703|MP:0008277|MP:0003047|MP:0005225|MP:0000137|MP:0003051|MP:0009703|MP:0011441|MP:0004936|MP:0011368|MP:0003675|MP:0000160|MP:0011087|MP:0004321|MP:0002989|MP:0003641|MP:0012279
Chr17	32787584	C	T	999	ENSBTAG00000003345	missense_variant	FAT4	2213	V/M	0.00572687	0.00359712	0	0	0	0	0	0	0	0	0.214286	0	0	0	0	0	2	HENNEKAM LYMPHANGIECTASIA-LYMPHEDEMA SYNDROME 2; HKLLS2 |VAN MALDERGEM SYNDROME 2; VMLDS2	OMIM:616006|OMIM:615546	abnormal cochlea morphology|abnormal endochondral bone ossification|abnormal interatrial septum morphology|abnormal intestine morphology|abnormal kidney collecting duct morphology|abnormal kidney development|abnormal lumbar vertebrae morphology|abnormal neural tube morphology|abnormal orientation of cochlear hair cell stereociliary bundles|abnormal orientation of outer hair cell stereociliary bun…	MP:0000031|MP:0008272|MP:0000282|MP:0000477|MP:0004754|MP:0000527|MP:0003049|MP:0002151|MP:0004522|MP:0004491|MP:0002703|MP:0008277|MP:0003047|MP:0005225|MP:0000137|MP:0003051|MP:0009703|MP:0011441|MP:0004936|MP:0011368|MP:0003675|MP:0000160|MP:0011087|MP:0004321|MP:0002989|MP:0003641|MP:0012279
Chr17	32787779	T	C	999	ENSBTAG00000003345	missense_variant	FAT4	2148	N/D	0.0113935	0	0	0	0	0	0	0	0	0	0	0	0	0	0	0.0573394	1	HENNEKAM LYMPHANGIECTASIA-LYMPHEDEMA SYNDROME 2; HKLLS2 |VAN MALDERGEM SYNDROME 2; VMLDS2	OMIM:616006|OMIM:615546	abnormal cochlea morphology|abnormal endochondral bone ossification|abnormal interatrial septum morphology|abnormal intestine morphology|abnormal kidney collecting duct morphology|abnormal kidney development|abnormal lumbar vertebrae morphology|abnormal neural tube morphology|abnormal orientation of cochlear hair cell stereociliary bundles|abnormal orientation of outer hair cell stereociliary bun…	MP:0000031|MP:0008272|MP:0000282|MP:0000477|MP:0004754|MP:0000527|MP:0003049|MP:0002151|MP:0004522|MP:0004491|MP:0002703|MP:0008277|MP:0003047|MP:0005225|MP:0000137|MP:0003051|MP:0009703|MP:0011441|MP:0004936|MP:0011368|MP:0003675|MP:0000160|MP:0011087|MP:0004321|MP:0002989|MP:0003641|MP:0012279
Chr17	33529167	C	T	999	ENSBTAG00000001117	missense_variant	ANKRD50	1170	S/L	0.0170753	0	0	0	0	0	0	0.062701	0	0	0	0	0	0	0	0	1	-	-	-	-
Chr17	35204837	C	T	999	ENSBTAG00000005695	missense_variant	NUDT6	153	H/Y	0.0136084	0	0	0	0	0.0694444	0	0	0	0	0.0357143	0	0	0	0	0.0509259	3	-	-	-	-
Chr17	41053232	C	A	999	ENSBTAG00000033547	missense_variant	C4orf45	134	R/S	0.342406	0.741007	0.458333	0.135593	0.423077	0.208333	0.121212	0.212903	0.286885	0.228571	0.214286	0.6875	0.589286	0.66	0.370968	0.290323	15	-	-	-	-
Chr17	41053233	G	A	999	ENSBTAG00000033547	missense_variant	C4orf45	134	R/H	0.00745614	0	0.0416667	0	0.0375	0	0	0	0	0.142857	0	0	0	0	0	0	3	-	-	-	-
Chr17	44381782	G	A	999	ENSBTAG00000011062	missense_variant	TDO2	285	S/L	0.0149516	0.0935252	0	0	0	0.0277778	0	0	0	0	0	0.0208333	0.0925926	0	0	0	4	-	-	abnormal amino acid level|abnormal circulating amino acid level|abnormal lateral ventricle morphology|abnormal neuronal precursor proliferation|abnormal neuron differentiation|abnormal olfactory bulb development|behavior/neurological phenotype|decreased anxiety-related response|increased serotonin level	MP:0005332|MP:0005311|MP:0000823|MP:0004948|MP:0009937|MP:0002739|MP:0005386|MP:0001364|MP:0010069
Chr17	45162501	T	C	999	ENSBTAG00000039242	missense_variant	ZNF10	257	V/A	0.195538	0.283688	0.291667	0.177966	0.0625	0.166667	0.264706	0.1875	0.254098	0.117647	0.0535714	0.0869565	0.142857	0.1	0.112903	0.230415	15	-	-	-	-
Chr17	45222166	T	G	999	ENSBTAG00000039316	missense_variant	ZNF605	228	Y/D	0.0280948	0.0107143	0.0208333	0	0	0.0416667	0	0.0857605	0	0	0	0.0434783	0	0	0	0	5	-	-	-	-
Chr17	45455781	G	A	999	ENSBTAG00000009755	missense_variant	GOLGA3	1494	E/K	0.240757	0.180851	0.25	0.364407	0.2	0.314286	0.136364	0.246795	0.278689	0.212121	0.178571	0.3125	0.314815	0.1	0.145161	0.274648	15	-	-	abnormal male germ cell apoptosis|abnormal spermatogenesis|abnormal sperm head morphology|abnormal spermiogenesis|abnormal testis morphology|absent sperm flagellum|asthenozoospermia|azoospermia|decreased fertilization frequency|decreased male germ cell number|decreased startle reflex|decreased testis weight|detached sperm flagellum|globozoospermia|impaired fertilization|impaired glucose tolerance…	MP:0008280|MP:0001156|MP:0009230|MP:0001932|MP:0001146|MP:0008545|MP:0002675|MP:0005159|MP:0009647|MP:0004901|MP:0001489|MP:0004852|MP:0008893|MP:0002686|MP:0000242|MP:0005293|MP:0002968|MP:0013279|MP:0001925|MP:0002687|MP:0005389|MP:0001147|MP:0005578
Chr17	45517439	C	A	999	ENSBTAG00000000590	stop_gained	POLE	100	Y/*	0.0303163	0.0215827	0.0208333	0.0169492	0	0	0	0.0629032	0	0	0	0	0.0357143	0.02	0.016129	0.037037	8	FACIAL DYSMORPHISM IMMUNODEFICIENCY LIVEDO AND SHORT STATURE; FILS	OMIM:615139	enlarged spleen|increased adenoma incidence|increased colon adenocarcinoma incidence|increased histiocytic sarcoma incidence|increased intestinal adenocarcinoma incidence|increased intestinal adenoma incidence|increased lung tumor incidence|increased lymphoma incidence|increased small intestine adenocarcinoma incidence|increased tumor incidence|premature death	MP:0000691|MP:0010383|MP:0009314|MP:0009321|MP:0002957|MP:0002404|MP:0008014|MP:0012431|MP:0009309|MP:0002020|MP:0002083
Chr17	45524978	G	A	999	ENSBTAG00000000590	missense_variant	POLE	531	G/S	0.00315884	0	0	0	0	0	0	0	0	0	0	0	0	0.125	0.016129	0	2	FACIAL DYSMORPHISM IMMUNODEFICIENCY LIVEDO AND SHORT STATURE; FILS	OMIM:615139	enlarged spleen|increased adenoma incidence|increased colon adenocarcinoma incidence|increased histiocytic sarcoma incidence|increased intestinal adenocarcinoma incidence|increased intestinal adenoma incidence|increased lung tumor incidence|increased lymphoma incidence|increased small intestine adenocarcinoma incidence|increased tumor incidence|premature death	MP:0000691|MP:0010383|MP:0009314|MP:0009321|MP:0002957|MP:0002404|MP:0008014|MP:0012431|MP:0009309|MP:0002020|MP:0002083
Chr17	47030209	G	A	999	ENSBTAG00000013848	missense_variant	ADGRD1	882	T/I	0.0217584	0	0	0.118644	0.0128205	0	0	0.0228013	0	0.0909091	0.142857	0	0	0	0	0.00952381	6	-	-	decreased bone mineral content|decreased bone mineral density|decreased rib number|female infertility	MP:0010124|MP:0000063|MP:0003345|MP:0001926
Chr17	49454093	C	T	999	ENSBTAG00000046256	missense_variant	TMEM132C	652	V/M	0.00397176	0	0	0.0762712	0	0	0	0	0	0	0	0	0	0	0	0	1	-	-	-	-
Chr17	54629498	A	T	999	ENSBTAG00000008470	missense_variant	MPHOSPH9	979	S/C	0.0720562	0.0496454	0.0625	0.254237	0.102564	0.0694444	0.151515	0.0161812	0.344262	0.171429	0.0892857	0	0.0535714	0	0	0.0416667	12	-	-	-	-
Chr17	55280736	C	T	999	ENSBTAG00000016779	missense_variant	CLIP1	147	S/L	0.153097	0.0978261	0.113636	0.550847	0.2	0.0428571	0	0.117363	0.0819672	0.265625	0	0.456522	0.0555556	0.145833	0.258065	0.155814	13	-	-	abnormal manchette morphology|abnormal spermatid morphology|abnormal sperm flagellum morphology|abnormal sperm head morphology|cellular phenotype|ectopic manchette|reduced male fertility|teratozoospermia	MP:0009376|MP:0006380|MP:0008892|MP:0009230|MP:0005384|MP:0009377|MP:0001922|MP:0005578
Chr17	55293504	G	A	999	ENSBTAG00000016779	missense_variant	CLIP1	332	R/Q	0.0167118	0	0	0.0254237	0	0	0	0	0	0	0	0	0	0	0	0.0858586	2	-	-	abnormal manchette morphology|abnormal spermatid morphology|abnormal sperm flagellum morphology|abnormal sperm head morphology|cellular phenotype|ectopic manchette|reduced male fertility|teratozoospermia	MP:0009376|MP:0006380|MP:0008892|MP:0009230|MP:0005384|MP:0009377|MP:0001922|MP:0005578
Chr17	55418854	ACCCCCC	ACCCCCCC	36.6	ENSBTAG00000004197	frameshift_variant	B3GNT4	270-271	.	0.00180505	0	0	0	0	0	0.0588235	0	0	0	0	0	0	0	0	0	1	-	-	-	-
Chr17	55436545	A	G	999	ENSBTAG00000004192	missense_variant	LRRC43	138	L/P	0.0159011	0	0	0	0	0	0	0	0.295082	0	0	0	0	0	0	0	1	-	-	-	-
Chr17	56110098	G	A	999	ENSBTAG00000003092	missense_variant	ANAPC5	733	C/Y	0.0048288	0.00359712	0	0	0	0.111111	0	0	0	0.0147059	0	0	0	0	0	0	3	-	-	-	-
Chr17	56616096	A	G	999	ENSBTAG00000022067	missense_variant	FAM216A	225	E/G	0.0236427	0.0390071	0.0833333	0.0169492	0.05	0.0416667	0	0	0	0.0909091	0	0	0.125	0	0.016129	0.016055	9	-	-	-	-
Chr17	56636813	A	G	999	ENSBTAG00000018330	missense_variant	RAD9B	154	E/G	0.0969298	0	0.125	0.432203	0.05	0.0833333	0.0147059	0.022508	0.059322	0.030303	0.660714	0.0652174	0	0.1	0.016129	0.181193	13	-	-	abnormal embryo development|abnormal forebrain development|cellular phenotype|decreased embryo size|early cellular replicative senescence|embryonic growth arrest|embryonic growth retardation|embryonic lethality, complete penetrance|embryonic lethality during organogenesis, incomplete penetrance|impaired somite development|increased cellular sensitivity to gamma-irradiation|increased sensitivity t…	MP:0001672|MP:0003232|MP:0005384|MP:0001698|MP:0008008|MP:0001730|MP:0003984|MP:0011092|MP:0011108|MP:0009768|MP:0002007|MP:0008943|MP:0011109|MP:0000929|MP:0011086
Chr17	57691519	G	T	43.3	ENSBTAG00000001164	missense_variant	ACAD10	898	G/C	0.00407978	0	0.0238095	0	0	0	0	0	0	0.0862069	0	0	0	0	0	0.00731707	3	-	-	-	-
Chr17	57695496	C	T	999	ENSBTAG00000001164	stop_gained	ACAD10	1043	R/*	0.0086758	0.0220588	0.0217391	0	0	0.0285714	0	0	0	0	0	0	0.178571	0	0	0	4	-	-	-	-
Chr17	57866688	C	T	999	ENSBTAG00000008963	missense_variant	CIT	368	R/C	0.0153509	0	0.0208333	0	0	0	0	0	0.270492	0	0	0	0.0178571	0	0	0	3	-	-	abnormal cerebellar Purkinje cell layer|abnormal cerebellum lobule morphology|abnormal cerebellum morphology|abnormal cerebrum morphology|abnormal dentate gyrus morphology|abnormal diencephalon morphology|abnormal gait|abnormal hippocampus morphology|abnormal male germ cell apoptosis|abnormal olfactory bulb morphology|abnormal spermatogonia proliferation|ataxia|decreased body weight|decreased bra…	MP:0000875|MP:0009964|MP:0000849|MP:0008540|MP:0000812|MP:0000830|MP:0001406|MP:0000807|MP:0008280|MP:0000819|MP:0002685|MP:0001393|MP:0001262|MP:0002175|MP:0004901|MP:0012089|MP:0009346|MP:0003203|MP:0002906|MP:0000243|MP:0011085|MP:0005389|MP:0000852|MP:0002741|MP:0006099|MP:0000745
Chr17	60082257	C	T	999	ENSBTAG00000002023	missense_variant	NOS1	354	R/C	0.00307557	0	0	0	0	0	0	0	0.057377	0	0	0	0	0	0	0	1	-	-	abnormal behavioral response to addictive substance|abnormal blood-brain barrier function|abnormal blood circulation|abnormal brain morphology|abnormal brain wave pattern|abnormal breathing pattern|abnormal carbon dioxide production|abnormal cardiac muscle relaxation|abnormal cardiovascular system physiology|abnormal dendrite morphology|abnormal digestion|abnormal gastroesophageal sphincter physi…	MP:0009748|MP:0005167|MP:0002128|MP:0002152|MP:0004994|MP:0001951|MP:0008962|MP:0004084|MP:0001544|MP:0008143|MP:0001664|MP:0010154|MP:0001629|MP:0000607|MP:0001752|MP:0003628|MP:0003627|MP:0001423|MP:0000598|MP:0002207|MP:0008779|MP:0001377|MP:0006036|MP:0000937|MP:0002106|MP:0004036|MP:0003633|MP:0009937|MP:0002463|MP:0008396|MP:0001928|MP:0005288|MP:0004220|MP:0008872|MP:0005572|MP:0010107|MP:…
Chr17	63285420	GCCC	GCCCC	999	ENSBTAG00000008945	frameshift_variant	SDSL	53	.	0.0214095	0	0	0	0	0	0	0.0372168	0	0	0	0.0208333	0	0.333333	0.0967742	0.00240385	5	-	-	-	-
Chr17	63614188	C	T	999	ENSBTAG00000014628	stop_gained	OAS2	653	W/*	0.0623354	0	0.0208333	0.00847458	0.0128205	0.0138889	0	0.205502	0	0.0285714	0.0178571	0.0625	0	0	0	0.00231481	9	-	-	-	-
Chr17	63621023	C	T	999	ENSBTAG00000014628	splice_donor_variant	OAS2	.	.	0.0149254	0	0.0625	0.220339	0.025	0	0	0.00160772	0	0.0142857	0	0	0	0	0	0	5	-	-	-	-
Chr17	63671821	G	A	999	ENSBTAG00000037527	missense_variant	OAS1X	257	R/W	0.0271691	0	0	0	0	0.0833333	0	0	0	0	0.303571	0	0	0	0	0.0848624	3	-	-	-	-
Chr17	64410955	G	C	999	ENSBTAG00000006666	splice_acceptor_variant	NAA25	.	.	0.00790167	0	0.0208333	0	0.0394737	0	0	0	0	0.106061	0	0	0	0	0	0.0162037	4	-	-	-	-
Chr17	64410956	C	A	999	ENSBTAG00000006666	missense_variant	NAA25	865	P/T	0.00702371	0	0.0208333	0	0.0394737	0	0	0	0	0.0909091	0	0	0	0	0	0.0138889	4	-	-	-	-
Chr17	64436075	C	G	999	ENSBTAG00000006659	initiator_codon_variant	TMEM116	1	S/C	0.187664	0.178571	0.1875	0.330508	0.0769231	0.0416667	0.0735294	0.177885	0.139344	0.264706	0.178571	0.208333	0.178571	0.12	0	0.268349	14	-	-	-	-
Chr17	64886119	T	C	999	ENSBTAG00000021168	missense_variant	SIRT4	111	F/S	0.00581916	0	0	0	0	0	0	0	0.106557	0	0	0	0	0	0	0	1	-	-	abnormal gait|decreased rib number|increased circulating fructosamine level|increased circulating total protein level|no abnormal phenotype detected	MP:0001406|MP:0003345|MP:0010087|MP:0005568|MP:0002169
Chr17	65158909	TACAC	TAC	999	ENSBTAG00000020049	frameshift_variant	CABP1	23-24	.	0.0246575	0.0547445	0.0217391	0	0.0142857	0.0441176	0	0	0	0	0	0	0.0892857	0.14	0.0806452	0.0408163	8	-	-	abnormal coat appearance|decreased fasted circulating glucose level	MP:0001510|MP:0013278
Chr17	65981428	C	G	999	ENSBTAG00000002695	missense_variant	MYO1H	1042	R/T	0.149693	0.0851064	0.166667	0.00847458	0.1375	0.319444	0.30303	0.101613	0.177966	0.114286	0.392857	0.145833	0.0892857	0.04	0.016129	0.217593	15	-	-	-	-
Chr17	65985048	C	A	999	ENSBTAG00000002695	missense_variant	MYO1H	861	E/D	0.0616798	0.0821429	0.0833333	0	0.0375	0.111111	0.0588235	0.0240385	0	0.176471	0.0357143	0	0.303571	0.12	0.0967742	0.0737327	12	-	-	-	-
Chr17	65989547	G	A	999	ENSBTAG00000002695	missense_variant	MYO1H	697	R/C	0.0144483	0.0070922	0.0625	0.110169	0.0125	0	0	0.0016129	0	0.147059	0	0	0.0357143	0	0	0	7	-	-	-	-
Chr17	66167570	G	A	999	ENSBTAG00000022058	missense_variant	ACACB	304	R/W	0.00175901	0	0	0	0	0	0	0	0	0	0	0.0833333	0	0	0	0	1	-	-	abnormal aerobic respiration|abnormal behavior|abnormal energy expenditure|abnormal enzyme/coenzyme level|abnormal glucose homeostasis|abnormal lipid homeostasis|decreased body weight|decreased circulating leptin level|decreased fatty acid level|decreased glycogen level|decreased respiratory quotient|decreased subcutaneous adipose tissue amount|decreased total body fat amount|growth/size/body reg…	MP:0010957|MP:0004924|MP:0005450|MP:0005319|MP:0002078|MP:0002118|MP:0001262|MP:0005668|MP:0005282|MP:0005439|MP:0010379|MP:0008844|MP:0010025|MP:0005378|MP:0005376|MP:0000189|MP:0002079|MP:0002575|MP:0001552|MP:0014173|MP:0014171|MP:0005289|MP:0010401|MP:0002169|MP:0001433|MP:0002188
Chr17	67284543	G	A	999	ENSBTAG00000006592	missense_variant	SGSM1	10	R/H	0.0602993	0.142857	0.0416667	0.118644	0.0405405	0.0138889	0.0882353	0.0533981	0	0.0147059	0.0357143	0	0.0357143	0.04	0	0.0555556	12	-	-	decreased circulating serum albumin level	MP:0005419
Chr17	67416111	G	C	999	ENSBTAG00000044022	missense_variant	KIAA1671	1422	R/T	0.241395	0.244526	0.26087	0.1	0.294118	0.236111	0.121212	0.189542	0.0583333	0.257576	0.5	0.1875	0.232143	0	0.0806452	0.450495	14	-	-	abnormal eye morphology|abnormal retina morphology	MP:0002092|MP:0001325
Chr17	70294583	T	G	999	ENSBTAG00000004956	missense_variant	CHEK2	194	D/A	0.00788091	0	0.104167	0	0.05	0.0138889	0	0	0	0.0757576	0	0	0	0	0	0.00694444	5	LI-FRAUMENI SYNDROME 2; LFS2 |OSTEOGENIC SARCOMA	OMIM:609265|OMIM:259500	abnormal cell cycle|abnormal cell cycle checkpoint function|abnormal cell physiology|decreased cellular sensitivity to gamma-irradiation|decreased cellular sensitivity to ionizing radiation|decreased mortality induced by ionizing radiation|increased circulating sodium level|increased incidence of tumors by chemical induction|polyploidy	MP:0003077|MP:0004045|MP:0005621|MP:0003207|MP:0004228|MP:0003010|MP:0005633|MP:0004499|MP:0004025
Chr17	71566104	A	C	999	ENSBTAG00000017404	missense_variant	SEC14L2	223	N/H	0.00887311	0	0.0208333	0	0.027027	0.0138889	0	0	0	0.136364	0	0	0	0	0	0.0164319	5	-	-	decreased circulating cholesterol level|decreased circulating VLDL cholesterol level	MP:0005179|MP:0005146
Chr17	72208654	A	T	999	ENSBTAG00000010667	initiator_codon_variant	PIK3IP1	1	M/K	0.0219684	0.0106383	0.0833333	0	0.1875	0.0416667	0.0294118	0.00321543	0	0.0454545	0.125	0.0416667	0.0178571	0.02	0	0.00700935	12	-	-	immune system phenotype	MP:0005387
Chr17	72377532	T	G	999	ENSBTAG00000008996	missense_variant	SFI1	192	M/R	0.250877	0.0857143	0.145833	0.372881	0.210526	0.208333	0.117647	0.262903	0.459016	0.191176	0.392857	0.0208333	0.0714286	0.36	0.177419	0.360092	15	-	-	-	-
Chr17	72482458	T	C	999	ENSBTAG00000009006	missense_variant	PRR14L	1198	E/G	0.268186	0.15	0.1875	0.20339	0.4	0.319444	0.308824	0.310289	0.409836	0.453125	0.232143	0.270833	0.160714	0.26	0.435484	0.190367	15	-	-	-	-
Chr17	72485371	G	A	999	ENSBTAG00000009006	missense_variant	PRR14L	233	S/L	0.192207	0.157143	0.125	0.20339	0.2	0.171429	0.147059	0.262821	0.0655738	0.191176	0.107143	0.166667	0.142857	0.22	0.451613	0.131336	15	-	-	-	-
Chr17	72747746	C	T	999	ENSBTAG00000008117	missense_variant	SLC5A4	235	G/S	0.618755	0.471429	0.666667	0.584746	0.7375	0.583333	0.235294	0.559486	0.983607	0.642857	0.964286	0.434783	0.375	0.62	0.693548	0.729167	15	-	-	-	-
Chr17	73800987	C	A	999	ENSBTAG00000036113	missense_variant	RSPH14	12	P/H	0.0114051	0	0	0	0	0	0	0.00165017	0.025	0	0	0	0	0	0	0.0505051	3	-	-	-	-
Chr18	1773010	G	C	999	ENSBTAG00000003570	missense_variant	DDX19A	389	S/R	0.124661	0.130597	0.0434783	0.101695	0.152778	0.0142857	0.0735294	0.155844	0.0491803	0.116667	0.196429	0.208333	0.0535714	0.02	0.0645161	0.136816	15	-	-	-	-
Chr18	1839343	C	T	999	ENSBTAG00000019810	missense_variant	AARS	278	P/L	0.00135501	0	0	0	0	0	0	0	0	0	0	0	0	0.06	0	0	1	EPILEPTIC ENCEPHALOPATHY EARLY INFANTILE 29; EIEE29 |CHARCOT-MARIE-TOOTH DISEASE AXONAL TYPE 2N; CMT2N; CHARCOT-MARIE-TOOTH NEUROPATHY AXONAL TYPE 2N; CHARCOT-MARIE-TOOTH DISEASE AXONAL AUTOSOMAL DOMINANT TYPE 2N	OMIM:616339|OMIM:613287	abnormal autophagy|abnormal cardiovascular system physiology|abnormal hair shaft morphology|abnormal mitochondrion morphology|abnormal myocardial fiber morphology|abnormal myocardial fiber physiology|abnormal sarcoplasmic reticulum morphology|alopecia|ataxia|cardiac fibrosis|cardiac interstitial fibrosis|decreased body size|decreased body weight|decreased cardiac output|decreased ventricle muscle…	MP:0008260|MP:0001544|MP:0003809|MP:0006035|MP:0000278|MP:0004215|MP:0004088|MP:0000414|MP:0001393|MP:0003141|MP:0005608|MP:0001265|MP:0001262|MP:0003393|MP:0005598|MP:0001511|MP:0002190|MP:0013292|MP:0000418|MP:0003413|MP:0010688|MP:0001525|MP:0000876|MP:0002188|MP:0000280|MP:0000745
Chr18	2536012	G	A	999	ENSBTAG00000000868	missense_variant	ZFP1	415	G/R	0.0184372	0	0	0	0	0	0	0.0512821	0	0	0	0	0	0	0.0645161	0.0138889	3	-	-	-	-
Chr18	5253560	G	A	999	ENSBTAG00000046772	missense_variant	CLEC3A	161	G/S	0.00219106	0	0	0	0	0.0694444	0	0	0	0	0	0	0	0	0	0	1	-	-	-	-
Chr18	10173571	C	T	999	ENSBTAG00000024889	missense_variant	HSBP1	71	P/L	0.00351494	0	0	0	0.0625	0	0.0147059	0	0	0	0	0	0	0	0	0.00460829	3	-	-	abnormal endoderm development|embryonic lethality before implantation, complete penetrance	MP:0001685|MP:0011094
Chr18	14067020	G	A	999	ENSBTAG00000004568	missense_variant	GALNS	409	T/I	0.00403587	0	0	0	0	0	0	0	0.0762712	0	0	0	0	0	0	0	1	MUCOPOLYSACCHARIDOSIS TYPE IVA; MPS4A; MORQUIO SYNDROME A; MPS IVA; MORQUIO A DISEASE; GALACTOSAMINE-6-SULFATASE DEFICIENCY; GALNS DEFICIENCY	OMIM:253000	abnormal cornea morphology|abnormal lysosome physiology|increased urine glycosaminoglycan level|lysosomal protein accumulation	MP:0001312|MP:0003172|MP:0011473|MP:0005059
Chr18	14594807	C	T	999	ENSBTAG00000033331	missense_variant	CHMP1A	68	R/H	0.00358744	0	0	0	0	0	0	0	0	0	0	0.145833	0	0	0	0.00242718	2	PONTOCEREBELLAR HYPOPLASIA TYPE 8; PCH8	OMIM:614961	-	-
Chr18	14658801	C	T	999	ENSBTAG00000001906	missense_variant	FANCA	975	G/S	0.00451671	0	0	0	0	0	0	0.00162338	0.00819672	0.0178571	0	0.0625	0	0.0416667	0	0.00246305	6	FANCONI ANEMIA COMPLEMENTATION GROUP A; FANCA; FANCONI ANEMIA; FAFANCONI ANEMIA ESTREN-DAMESHEK VARIANT INCLUDED; ESTREN-DAMESHEK VARIANT OF FANCONI ANEMIA INCLUDED; ESTREN-DAMESHEK VARIANT OF FANCONI PANCYTOPENIA INCLUDED	OMIM:227650	abnormal cell physiology|abnormal chromosome morphology|abnormal cranium morphology|abnormal male germ cell apoptosis|abnormal male meiosis|abnormal ovary morphology|abnormal spermatogenesis|absent ovarian follicles|chromosome breakage|decreased body weight|decreased germ cell number|decreased litter size|decreased mature ovarian follicle number|decreased testis weight|early reproductive senescen…	MP:0005621|MP:0003702|MP:0000438|MP:0008280|MP:0005169|MP:0001126|MP:0001156|MP:0002777|MP:0004028|MP:0001262|MP:0002209|MP:0001935|MP:0002682|MP:0004852|MP:0008995|MP:0003984|MP:0002590|MP:0008873|MP:0008943|MP:0004030|MP:0004030|MP:0001152|MP:0001297|MP:0002016|MP:0004834|MP:0005158|MP:0001732|MP:0001923|MP:0001922|MP:0001154|MP:0005390|MP:0001116|MP:0001127|MP:0001153|MP:0001147|MP:0004029|MP:…
Chr18	14684273	G	A	999	ENSBTAG00000001906	missense_variant	FANCA	123	R/W	0.0327434	0.00357143	0	0.00847458	0	0	0	0	0.52459	0	0	0.0625	0.0178571	0.04	0	0	6	FANCONI ANEMIA COMPLEMENTATION GROUP A; FANCA; FANCONI ANEMIA; FAFANCONI ANEMIA ESTREN-DAMESHEK VARIANT INCLUDED; ESTREN-DAMESHEK VARIANT OF FANCONI ANEMIA INCLUDED; ESTREN-DAMESHEK VARIANT OF FANCONI PANCYTOPENIA INCLUDED	OMIM:227650	abnormal cell physiology|abnormal chromosome morphology|abnormal cranium morphology|abnormal male germ cell apoptosis|abnormal male meiosis|abnormal ovary morphology|abnormal spermatogenesis|absent ovarian follicles|chromosome breakage|decreased body weight|decreased germ cell number|decreased litter size|decreased mature ovarian follicle number|decreased testis weight|early reproductive senescen…	MP:0005621|MP:0003702|MP:0000438|MP:0008280|MP:0005169|MP:0001126|MP:0001156|MP:0002777|MP:0004028|MP:0001262|MP:0002209|MP:0001935|MP:0002682|MP:0004852|MP:0008995|MP:0003984|MP:0002590|MP:0008873|MP:0008943|MP:0004030|MP:0004030|MP:0001152|MP:0001297|MP:0002016|MP:0004834|MP:0005158|MP:0001732|MP:0001923|MP:0001922|MP:0001154|MP:0005390|MP:0001116|MP:0001127|MP:0001153|MP:0001147|MP:0004029|MP:…
Chr18	14684345	G	A	999	ENSBTAG00000001906	missense_variant	FANCA	99	R/W	0.0529568	0.00362319	0.0416667	0.491525	0.0125	0	0.106061	0.0161812	0.106557	0	0	0.229167	0.0357143	0.2	0.0322581	0	11	FANCONI ANEMIA COMPLEMENTATION GROUP A; FANCA; FANCONI ANEMIA; FAFANCONI ANEMIA ESTREN-DAMESHEK VARIANT INCLUDED; ESTREN-DAMESHEK VARIANT OF FANCONI ANEMIA INCLUDED; ESTREN-DAMESHEK VARIANT OF FANCONI PANCYTOPENIA INCLUDED	OMIM:227650	abnormal cell physiology|abnormal chromosome morphology|abnormal cranium morphology|abnormal male germ cell apoptosis|abnormal male meiosis|abnormal ovary morphology|abnormal spermatogenesis|absent ovarian follicles|chromosome breakage|decreased body weight|decreased germ cell number|decreased litter size|decreased mature ovarian follicle number|decreased testis weight|early reproductive senescen…	MP:0005621|MP:0003702|MP:0000438|MP:0008280|MP:0005169|MP:0001126|MP:0001156|MP:0002777|MP:0004028|MP:0001262|MP:0002209|MP:0001935|MP:0002682|MP:0004852|MP:0008995|MP:0003984|MP:0002590|MP:0008873|MP:0008943|MP:0004030|MP:0004030|MP:0001152|MP:0001297|MP:0002016|MP:0004834|MP:0005158|MP:0001732|MP:0001923|MP:0001922|MP:0001154|MP:0005390|MP:0001116|MP:0001127|MP:0001153|MP:0001147|MP:0004029|MP:…
Chr18	16551089	G	A	999	ENSBTAG00000044191	missense_variant	ABCC12	1356	S/L	0.00351494	0	0	0	0	0.0138889	0	0	0	0	0	0	0	0	0.112903	0	2	-	-	-	-
Chr18	16658046	G	A	999	ENSBTAG00000010858	missense_variant	ABCC11	1244	T/I	0.0131926	0.0285714	0.0652174	0	0.0131579	0.0277778	0	0	0	0	0	0	0.196429	0	0.016129	0.00229358	7	EAR WAX WET/DRY	OMIM:117800	-	-
Chr18	16821219	C	T	999	ENSBTAG00000010867	stop_gained	LONP2	774	R/*	0.00484581	0.00362319	0	0	0	0	0	0.00323625	0	0	0	0	0.142857	0	0	0	3	-	-	-	-
Chr18	17935948	G	T	999	ENSBTAG00000008720	missense_variant	C16orf78	233	R/I	0.0232865	0	0.0208333	0.0423729	0.1375	0	0.0147059	0	0	0.0142857	0.0357143	0	0	0	0	0.0717593	7	-	-	-	-
Chr18	17935992	T	G	999	ENSBTAG00000008720	stop_lost	C16orf78	248	*/G	0.048288	0.0182482	0.0625	0.00847458	0.1625	0.25	0.0147059	0.0288462	0.0163934	0.205882	0.0357143	0.0416667	0	0.04	0.016129	0.0555556	14	-	-	-	-
Chr18	18586059	AG	A	73.6	ENSBTAG00000016640	splice_acceptor_variant	HEATR3	.	.	0.00615114	0	0	0	0.025641	0.0138889	0	0	0	0.0757576	0	0	0	0	0	0.0138249	4	-	-	-	-
Chr18	19189763	CAGAG	CAG	999	ENSBTAG00000020936	frameshift_variant	NOD2	377-378	.	0.00359389	0	0	0	0	0	0	0	0	0	0.125	0	0	0	0	0.00253807	2	SYNOVITIS GRANULOMATOUS WITH UVEITIS AND CRANIAL NEUROPATHIES |SARCOIDOSIS EARLY-ONSET; EOS	OMIM:186580|OMIM:609464	abnormal autophagy|abnormal cytokine level|abnormal cytokine secretion|abnormal immune system morphology|abnormal immune system physiology|abnormal interferon level|abnormal interleukin level|abnormal lymph node B cell domain morphology|abnormal macrophage morphology|abnormal macrophage physiology|abnormal Peyer's patch morphology|abnormal response to infection|abnormal T-helper 1 physiology|abno…	MP:0008260|MP:0008713|MP:0003009|MP:0000685|MP:0001790|MP:0008750|MP:0008751|MP:0002344|MP:0002446|MP:0002451|MP:0000696|MP:0005025|MP:0005465|MP:0008752|MP:0001793|MP:0001805|MP:0008706|MP:0008734|MP:0003436|MP:0008561|MP:0008136|MP:0001798|MP:0002467|MP:0008074|MP:0008577|MP:0008599|MP:0008553|MP:0005090|MP:0008657|MP:0000218|MP:0000219|MP:0008132|MP:0009766|MP:0009788|MP:0008537|MP:0001263
Chr18	21886789	G	A	999	ENSBTAG00000016243	missense_variant	RBL2	191	R/Q	0.00262009	0	0	0	0	0	0	0	0	0.0857143	0	0	0	0	0	0	1	-	-	abnormal cell proliferation|abnormal developmental patterning|abnormal floor plate morphology|abnormal heart morphology|abnormal myotome development|abnormal neuron differentiation|absent floor plate|absent hindlimb buds|absent notochord|cardiovascular system phenotype|cellular phenotype|decreased embryo size|embryonic growth arrest|embryonic lethality during organogenesis, complete penetrance|em…	MP:0000350|MP:0002084|MP:0000925|MP:0000266|MP:0000737|MP:0009937|MP:0000926|MP:0013168|MP:0000932|MP:0005385|MP:0005384|MP:0001698|MP:0001730|MP:0011098|MP:0005380|MP:0000274|MP:0004251|MP:0004180|MP:0005378|MP:0001689|MP:0006042|MP:0003203|MP:0010771|MP:0005371|MP:0010768|MP:0005369|MP:0003631|MP:0002169|MP:0002652
Chr18	24793314	T	C	999	ENSBTAG00000011164	missense_variant	CES5A	548	M/T	0.00833333	0.0611511	0.0208333	0	0	0	0	0	0	0	0	0	0.0178571	0	0	0	3	-	-	-	-
Chr18	25623550	G	C	999	ENSBTAG00000005170	missense_variant	ADGRG5	80	K/N	0.299296	0.166667	0.354167	0.177966	0.423077	0.236111	0.676471	0.42283	0.122951	0.428571	0.392857	0.333333	0.296296	0.28	0.209677	0.196262	15	-	-	-	-
Chr18	25764247	A	C	999	ENSBTAG00000008005	missense_variant	DRC7	18	E/A	0.00220653	0	0	0.00847458	0	0	0	0	0	0	0	0.0625	0	0	0	0	2	-	-	-	-
Chr18	25765050	C	T	999	ENSBTAG00000008005	missense_variant	DRC7	86	T/M	0.0140653	0	0.0208333	0.0932203	0	0.111111	0	0.00657895	0	0	0.037037	0	0	0	0	0.0025	6	-	-	-	-
Chr18	25945638	T	C	999	ENSBTAG00000005702	initiator_codon_variant	CNGB1	1	M/V	0.390168	0.375912	0.375	0.211864	0.325	0.361111	0.590909	0.46129	0.5	0.128571	0.232143	0.416667	0.166667	0.125	0.0967742	0.466981	15	RETINITIS PIGMENTOSA 45; RP45	OMIM:613767	abnormal action potential|abnormal horizontal cell morphology|abnormal neuron physiology|abnormal retinal rod bipolar cell morphology|abnormal retinal rod cell morphology|abnormal retinal rod cell outer segment morphology|abnormal rod electrophysiology|abnormal single cell response|decreased body size|decreased body weight|decreased retinal photoreceptor cell number|growth/size/body region phenot…	MP:0005402|MP:0006068|MP:0004811|MP:0006074|MP:0001005|MP:0008456|MP:0004021|MP:0003463|MP:0001265|MP:0001262|MP:0001327|MP:0005378|MP:0002082|MP:0008450|MP:0005394|MP:0005391
Chr18	25947345	G	A	999	ENSBTAG00000005702	missense_variant	CNGB1	302	S/L	0.0951111	0.00719424	0.0416667	0.059322	0.0657895	0.171429	0	0.114887	0	0.0294118	0.178571	0.104167	0	0.08	0.016129	0.191748	12	RETINITIS PIGMENTOSA 45; RP45	OMIM:613767	abnormal action potential|abnormal horizontal cell morphology|abnormal neuron physiology|abnormal retinal rod bipolar cell morphology|abnormal retinal rod cell morphology|abnormal retinal rod cell outer segment morphology|abnormal rod electrophysiology|abnormal single cell response|decreased body size|decreased body weight|decreased retinal photoreceptor cell number|growth/size/body region phenot…	MP:0005402|MP:0006068|MP:0004811|MP:0006074|MP:0001005|MP:0008456|MP:0004021|MP:0003463|MP:0001265|MP:0001262|MP:0001327|MP:0005378|MP:0002082|MP:0008450|MP:0005394|MP:0005391
Chr18	26394810	A	C	999	ENSBTAG00000020782	missense_variant	CNOT1	2147	V/G	0.160777	0.130435	0.104167	0.245763	0.102564	0.111111	0.0909091	0.203883	0.0819672	0.030303	0.0535714	0.0652174	0.125	0.24	0.225806	0.18287	15	-	-	-	-
Chr18	26395809	C	A	66.9	ENSBTAG00000020782	missense_variant	CNOT1	2092	R/S	0.00525394	0	0.0208333	0	0.025	0	0	0	0	0.0757576	0	0	0	0	0	0.00917431	4	-	-	-	-
Chr18	29547242	G	C	999	ENSBTAG00000022783	missense_variant	CDH8	396	S/C	0.00482033	0	0	0	0.025	0	0	0	0	0	0	0	0	0	0.129032	0	2	-	-	-	-
Chr18	34394625	G	C	999	ENSBTAG00000038858	missense_variant	CKLF	16	S/T	0.00410584	0	0	0	0	0	0	0	0.0737705	0	0	0	0	0	0	0	1	-	-	-	-
Chr18	34603257	A	G	999	ENSBTAG00000016438	missense_variant	CCDC79	732	V/A	0.00525394	0	0	0	0	0.0555556	0	0	0	0	0	0	0	0	0	0.0184332	2	-	-	abnormal female meiosis|abnormal female meiosis I arrest|abnormal male germ cell apoptosis|abnormal male meiosis|abnormal X-Y chromosome synapsis during male meiosis|absent oocytes|absent ovarian follicles|arrest of male meiosis|azoospermia|female infertility|increased circulating alanine transaminase level|male infertility|ovary degeneration	MP:0005168|MP:0010767|MP:0008280|MP:0005169|MP:0011751|MP:0004805|MP:0002777|MP:0008261|MP:0005159|MP:0001926|MP:0002941|MP:0001925|MP:0013236
Chr18	34982156	G	A	999	ENSBTAG00000032427	missense_variant	FHOD1	608	P/S	0.0256757	0	0	0	0	0	0	0.02589	0	0.0322581	0.285714	0	0	0	0.0806452	0.0365854	5	-	-	-	-
Chr18	34983798	C	T	999	ENSBTAG00000032427	missense_variant	FHOD1	216	R/H	0.0522727	0.0481481	0.0714286	0	0	0.0142857	0	0.12013	0	0	0	0	0.285714	0.06	0.0172414	0.00497512	8	-	-	-	-
Chr18	35457993	C	T	999	ENSBTAG00000006387	missense_variant	TSNAXIP1	97	P/L	0.0138517	0	0.0208333	0.0677966	0.0428571	0	0.0294118	0.00160772	0.0245902	0	0	0.130435	0	0	0	0.00966184	8	-	-	-	-
Chr18	35461885	C	T	999	ENSBTAG00000006387	missense_variant	TSNAXIP1	460	R/C	0.00132042	0	0	0	0	0	0	0	0	0	0.0535714	0	0	0	0	0	1	-	-	-	-
Chr18	35562931	G	A	999	ENSBTAG00000018045	missense_variant	SLC12A4	109	R/C	0.00266667	0	0	0.0508475	0	0	0	0	0	0	0	0	0	0	0	0	1	-	-	-	-
Chr18	35576738	G	C	999	ENSBTAG00000002824	stop_gained	DPEP3	368	Y/*	0.337189	0.437956	0.208333	0.449153	0.346154	0.166667	0.573529	0.287338	0.672131	0.457143	0.0892857	0.583333	0.339286	0.44	0.483871	0.173171	15	-	-	-	-
Chr18	35578863	G	A	999	ENSBTAG00000002824	missense_variant	DPEP3	210	R/C	0.0026455	0	0	0	0	0	0	0	0	0	0	0	0	0.02	0.0806452	0	2	-	-	-	-
Chr18	36598844	C	T	999	ENSBTAG00000001663	missense_variant	PDF	193	G/E	0.0203901	0	0.0416667	0	0.0263158	0.0285714	0.323529	0	0	0	0	0.0208333	0.0535714	0.16	0.016129	0.00236967	9	-	-	-	-
Chr18	36859569	A	T	999	ENSBTAG00000013412	missense_variant	NFAT5	176	K/I	0.00574205	0	0.0625	0	0.0375	0.0138889	0	0	0	0.0294118	0	0	0	0	0	0.00925926	5	-	-	abnormal cardiovascular system physiology|abnormal chloride level|abnormal fetal cardiomyocyte proliferation|abnormal fluid regulation|abnormal immunoglobulin level|abnormal kidney morphology|abnormal kidney outer medulla inner stripe morphology|abnormal kidney outer medulla morphology|abnormal kidney pelvis morphology|abnormal lymphatic vessel morphology|abnormal myocardial trabeculae morphology…	MP:0001544|MP:0012007|MP:0003567|MP:0001784|MP:0002490|MP:0002135|MP:0011378|MP:0011332|MP:0004194|MP:0001879|MP:0002189|MP:0004056|MP:0009640|MP:0002703|MP:0002444|MP:0001577|MP:0001805|MP:0005095|MP:0002705|MP:0001785|MP:0011368|MP:0004875|MP:0004970|MP:0011304|MP:0011099|MP:0011109|MP:0011089|MP:0001732|MP:0011086|MP:0011091|MP:0000694|MP:0000280|MP:0001823|MP:0011405
Chr18	39151420	C	T	999	ENSBTAG00000013265	missense_variant	DHX38	858	G/S	0.378016	0.226277	0.25	0.118644	0.2875	0.541667	0.367647	0.428803	0.614754	0.416667	0.446429	0.270833	0.214286	0.38	0.564516	0.390244	15	-	-	-	-
Chr18	39251450	C	T	999	ENSBTAG00000019884	missense_variant	PKD1L3	784	R/C	0.354754	0.341727	0.1875	0.228814	0.1625	0.194444	0.0909091	0.445161	0.401639	0.121212	0.410714	0.395833	0.517857	0.48	0.403226	0.37907	15	-	-	behavior/neurological phenotype|nervous system phenotype|taste/olfaction phenotype	MP:0005386|MP:0003631|MP:0005394
Chr18	40741129	G	T	999	ENSBTAG00000007559	missense_variant	URI1	383	V/F	0.00307557	0	0	0	0	0	0	0	0.057377	0	0	0	0	0	0	0	1	-	-	increased B cell number	MP:0005014
Chr18	41213295	T	C	999	ENSBTAG00000007262	missense_variant	ZNF536	998	I/T	0.0210197	0	0	0	0	0	0	0.0631068	0.00819672	0	0	0.0625	0	0	0.0483871	0	4	-	-	increased hemoglobin content|increased mean corpuscular hemoglobin concentration|increased prepulse inhibition|preweaning lethality, complete penetrance	MP:0005564|MP:0005641|MP:0009141|MP:0011100
Chr18	43412268	T	G	999	ENSBTAG00000019266	missense_variant	TDRD12	829	V/G	0.0562885	0.0431655	0	0.0847458	0.05	0.0416667	0.0147059	0.0544872	0.0932203	0.0147059	0.0357143	0.0208333	0.0555556	0.1	0.112903	0.0651163	14	-	-	abnormal male germ cell morphology|abnormal seminiferous tubule morphology|abnormal spermatid morphology|abnormal sperm physiology|arrest of male meiosis|arrest of spermatogenesis|azoospermia|decreased epididymis weight|decreased testis weight|male infertility|reproductive system phenotype|small seminiferous tubules|small testis|testicular atrophy	MP:0006362|MP:0002216|MP:0006380|MP:0004543|MP:0008261|MP:0001155|MP:0005159|MP:0004929|MP:0004852|MP:0001925|MP:0005389|MP:0001153|MP:0001147|MP:0003205
Chr18	44964885	C	T	999	ENSBTAG00000013175	missense_variant	KIAA0355	885	R/W	0.00899281	0	0	0	0.0135135	0	0.030303	0.00327869	0	0	0	0.1875	0	0	0	0.00490196	5	-	-	-	-
Chr18	46617862	G	T	999	ENSBTAG00000023611	missense_variant	ZBTB32	141	G/V	0.707404	0.904412	0.520833	0.805085	0.589744	0.555556	0.367647	0.80456	0.467213	0.712121	0.660714	0.520833	0.714286	0.75	0.854839	0.596618	15	-	-	abnormal cell physiology|abnormal cytokine secretion|abnormal definitive hematopoiesis|increased T cell proliferation|no abnormal phenotype detected	MP:0005621|MP:0003009|MP:0002123|MP:0005348|MP:0002169
Chr18	46623355	G	A	999	ENSBTAG00000002763	missense_variant	KMT2B	386	A/T	0.0260274	0	0	0	0	0	0.0606061	0.0681063	0.00833333	0	0	0	0.0178571	0.0652174	0	0.0149254	6	-	-	abnormal cell physiology|abnormal DNA methylation|abnormal embryo development|abnormal embryo turning|abnormal female meiosis I arrest|abnormal head morphology|abnormal heart looping|abnormal hepatocyte morphology|abnormal imprinting|abnormal ovarian follicle number|abnormal somite development|abnormal superovulation|anovulation|cellular phenotype|decreased circulating estradiol level|decreased e…	MP:0005621|MP:0008877|MP:0001672|MP:0001700|MP:0010767|MP:0000432|MP:0000269|MP:0000607|MP:0003787|MP:0008871|MP:0001688|MP:0009648|MP:0008869|MP:0005384|MP:0005181|MP:0009289|MP:0003059|MP:0001785|MP:0001730|MP:0003984|MP:0011107|MP:0011092|MP:0011098|MP:0011102|MP:0009171|MP:0000914|MP:0001926|MP:0002628|MP:0005376|MP:0005293|MP:0006042|MP:0005178|MP:0001750|MP:0005559|MP:0002079|MP:0001751|MP:…
Chr18	46641901	CAG	C	999	ENSBTAG00000002764	frameshift_variant	IGFLR1	252	.	0.0208889	0	0	0	0	0	0	0.0691318	0	0	0	0	0	0	0	0.00966184	2	-	-	-	-
Chr18	46668497	C	T	999	ENSBTAG00000018599	missense_variant	PROSER3	590	R/W	0.0224868	0	0	0	0	0	0.0625	0.0560897	0	0	0	0	0.0178571	0.0869565	0	0.0138889	5	-	-	-	-
Chr18	46676925	C	A	999	ENSBTAG00000009714	missense_variant	ARHGAP33	6	T/N	0.355086	0.0109489	0.369565	0.338983	0.297297	0.513889	0.272727	0.213355	0.877049	0.484848	0.642857	0.630435	0.25	0.1875	0.403226	0.567164	15	-	-	abnormal auditory cortex morphology|abnormal cerebral cortex morphology|abnormal dendrite morphology|abnormal neocortex morphology|abnormal neuron morphology|abnormal parietal lobe morphology|abnormal retinal pigmentation|abnormal retinal vasculature morphology|abnormal somatosensory cortex morphology|abnormal visual cortex morphology|decreased brain size|preweaning lethality, incomplete penetran…	MP:0004631|MP:0000788|MP:0008143|MP:0008547|MP:0002882|MP:0000794|MP:0005103|MP:0002792|MP:0000859|MP:0000805|MP:0000774|MP:0011110|MP:0006254
Chr18	47143455	A	C	999	ENSBTAG00000038951	missense_variant	ZNF790	205	K/T	0.00831874	0	0	0	0	0.0416667	0	0.00480769	0	0	0	0	0	0.1	0.016129	0.00917431	5	-	-	-	-
Chr18	47544197	T	C	999	ENSBTAG00000038869	missense_variant	ZNF251	625	L/P	0.355675	0.463768	0.318182	0.0847458	0.337838	0.485294	0.279412	0.330645	0.188525	0.265625	0.214286	0.1875	0.482143	0.5	0.322581	0.446602	15	-	-	-	-
Chr18	48171349	G	C	999	ENSBTAG00000018225	missense_variant	SIPA1L3	822	R/P	0.00632911	0	0.0652174	0	0.0138889	0.0142857	0	0	0	0.1	0	0	0	0	0	0.00753769	5	-	-	-	-
Chr18	48479662	C	T	999	ENSBTAG00000039593	missense_variant	FAM98C	242	R/W	0.0405771	0	0	0.0169492	0	0.030303	0.0147059	0.0113636	0	0.0757576	0.0178571	0.291667	0	0	0.0322581	0.135204	9	-	-	-	-
Chr18	48623557	T	G	999	ENSBTAG00000006999	missense_variant	RYR1	4710	V/G	0.0244565	0.0526316	0	0.00847458	0	0.0142857	0.015625	0.025	0.00833333	0	0	0	0	0.02	0	0.0384615	8	MALIGNANT HYPERTHERMIA SUSCEPTIBILITY TO 1; MHS1; MHS; HYPERTHERMIA OF ANESTHESIA; HYPERPYREXIA MALIGNANT; MHKING SYNDROME INCLUDED; KING-DENBOROUGH SYNDROME INCLUDED |MINICORE MYOPATHY WITH EXTERNAL OPHTHALMOPLEGIA; MINICORE MYOPATHY; MULTICORE MYOPATHY; MULTIMINICORE MYOPATHY MULTICORE MYOPATHY WITH EXTERNAL OPHTHALMOPLEGIA; MULTIMINICORE DISEASE WITH EXTERNAL OPHTHALMOPLEGIA |CENTRAL CORE DISE…	OMIM:145600|OMIM:255320|OMIM:117000	abnormal axial skeleton morphology|abnormal body temperature homeostasis|abnormal calcium ion homeostasis|abnormal cell physiology|abnormal coronary artery morphology|abnormal dermal layer morphology|abnormal diaphragm morphology|abnormal interventricular groove morphology|abnormal limb morphology|abnormal locomotor behavior|abnormal mitochondrial physiology|abnormal mitochondrial shape|abnormal …	MP:0002114|MP:0001777|MP:0004231|MP:0005621|MP:0004111|MP:0001243|MP:0002279|MP:0004032|MP:0002109|MP:0001392|MP:0006036|MP:0011633|MP:0005620|MP:0000733|MP:0004145|MP:0004087|MP:0002106|MP:0008872|MP:0001504|MP:0011978|MP:0000150|MP:0004090|MP:0004088|MP:0003084|MP:0000759|MP:0001191|MP:0003081|MP:0004174|MP:0010099|MP:0004091|MP:0003030|MP:0009404|MP:0009890|MP:0001575|MP:0009703|MP:0009674|MP:…
Chr18	48644668	T	C	999	ENSBTAG00000021145	missense_variant	MAP4K1	132	K/R	0.175179	0.0444444	0.0833333	0.338983	0.175676	0.128571	0.203125	0.201613	0.245902	0.0606061	0.107143	0.0416667	0.0357143	0	0	0.295122	13	-	-	abnormal cytokine secretion|abnormal dendritic cell antigen presentation|abnormal dendritic cell physiology|abnormal humoral immune response|immune system phenotype|increased interleukin-12 secretion|increased interleukin-1 beta secretion|increased interleukin-6 secretion|increased susceptibility to experimental autoimmune encephalomyelitis|increased T cell proliferation|increased tumor necrosis …	MP:0003009|MP:0002455|MP:0002376|MP:0001800|MP:0005387|MP:0008663|MP:0008657|MP:0008705|MP:0004799|MP:0005348|MP:0008560
Chr18	48747810	A	C	999	ENSBTAG00000013239	splice_donor_variant	CAPN12	.	.	0.08901	0.0814815	0.0625	0.181034	0.0512821	0.0428571	0.0441176	0.118812	0.05	0.0185185	0.0185185	0.0217391	0.0357143	0.12	0.0322581	0.110837	15	-	-	-	-
Chr18	48819409	C	T	999	ENSBTAG00000016313	missense_variant	ECH1	72	R/Q	0.00579839	0	0	0.0254237	0	0	0.0441176	0	0	0	0.125	0	0	0	0	0	3	-	-	-	-
Chr18	49448951	C	A	999	ENSBTAG00000010483	missense_variant	DLL3	342	P/Q	0.00870761	0	0.0208333	0.0338983	0	0.0588235	0	0	0	0	0	0.0208333	0	0	0	0.0228426	5	SPONDYLOCOSTAL DYSOSTOSIS AUTOSOMAL RECESSIVE 1	OMIM:277300	abnormal axial skeleton morphology|abnormal bone ossification|abnormal brain ependyma morphology|abnormal caudal vertebrae morphology|abnormal cervical vertebrae morphology|abnormal cranium morphology|abnormal dermomyotome development|abnormal dorsal root ganglion morphology|abnormal lumbar vertebrae morphology|abnormal paravertebral ganglion morphology|abnormal parturition|abnormal presomitic me…	MP:0002114|MP:0008271|MP:0010152|MP:0002759|MP:0003048|MP:0000438|MP:0004206|MP:0000961|MP:0003049|MP:0008317|MP:0002907|MP:0012182|MP:0000150|MP:0008530|MP:0006029|MP:0002566|MP:0005508|MP:0012728|MP:0001688|MP:0012669|MP:0001691|MP:0005222|MP:0001077|MP:0002111|MP:0003047|MP:0000130|MP:0005225|MP:0000137|MP:0004643|MP:0004599|MP:0003051|MP:0001258|MP:0001539|MP:0000135|MP:0001935|MP:0003345|MP:…
Chr18	49450445	A	G	999	ENSBTAG00000010483	missense_variant	DLL3	546	N/S	0.0443327	0	0.0454545	0.327586	0.0441176	0	0	0.0347682	0.155738	0	0.0714286	0.0208333	0	0.04	0	0.0149254	9	SPONDYLOCOSTAL DYSOSTOSIS AUTOSOMAL RECESSIVE 1	OMIM:277300	abnormal axial skeleton morphology|abnormal bone ossification|abnormal brain ependyma morphology|abnormal caudal vertebrae morphology|abnormal cervical vertebrae morphology|abnormal cranium morphology|abnormal dermomyotome development|abnormal dorsal root ganglion morphology|abnormal lumbar vertebrae morphology|abnormal paravertebral ganglion morphology|abnormal parturition|abnormal presomitic me…	MP:0002114|MP:0008271|MP:0010152|MP:0002759|MP:0003048|MP:0000438|MP:0004206|MP:0000961|MP:0003049|MP:0008317|MP:0002907|MP:0012182|MP:0000150|MP:0008530|MP:0006029|MP:0002566|MP:0005508|MP:0012728|MP:0001688|MP:0012669|MP:0001691|MP:0005222|MP:0001077|MP:0002111|MP:0003047|MP:0000130|MP:0005225|MP:0000137|MP:0004643|MP:0004599|MP:0003051|MP:0001258|MP:0001539|MP:0000135|MP:0001935|MP:0003345|MP:…
Chr18	49742920	GTT	GT	93.7	ENSBTAG00000005261	frameshift_variant	FCGBP	616-617	.	0.00673854	0	0	0	0.027027	0.0147059	0	0	0	0.125	0	0	0	0	0	0.0121951	4	-	-	-	-
Chr18	50565460	G	T	999	ENSBTAG00000003871	missense_variant	CYP2B6	382	R/S	0.00874126	0.0035461	0.0416667	0	0.025	0	0.117647	0.00961538	0	0	0	0	0	0	0	0	5	-	-	-	-
Chr18	51299214	G	A	999	ENSBTAG00000039015	missense_variant	TMEM145	318	P/L	0.0205725	0	0.0217391	0.0169492	0.027027	0	0	0.00161812	0	0.0483871	0.232143	0	0	0	0	0.0531401	7	-	-	-	-
Chr18	52158825	CGCGTG	CG	999	ENSBTAG00000030933	frameshift_variant	ZNF576	166-168	.	0.0199275	0.00729927	0.0625	0.0508475	0.0285714	0.0142857	0.0294118	0.012987	0.0172414	0.016129	0.0535714	0.0208333	0.0178571	0.02	0.0322581	0.020202	15	-	-	-	-
Chr18	52390295	T	G	999	ENSBTAG00000012522	missense_variant	ZNF283	247	F/C	0.0683611	0	0.0833333	0	0	0.0972222	0	0.00482315	0	0	0.25	0	0	0	0	0.278802	5	-	-	-	-
Chr18	52399428	C	T	999	ENSBTAG00000012915	stop_gained	ZNF404	258	R/*	0.00175439	0	0	0	0.05	0	0	0	0	0	0	0	0	0	0	0	1	-	-	-	-
Chr18	52504592	C	T	999	ENSBTAG00000027431	missense_variant	ZNF227	481	T/I	0.408727	0.417266	0.375	0.262712	0.418919	0.361111	0.338235	0.358306	0.754098	0.234375	0.339286	0.416667	0.339286	0.32	0.354839	0.514423	15	-	-	-	-
Chr18	53635099	A	C	999	ENSBTAG00000015764	missense_variant	EML2	817	V/G	0.0192652	0.0225564	0	0.0517241	0.025	0.0151515	0	0.0179153	0.00819672	0	0.0357143	0	0	0	0.0166667	0.0264423	9	-	-	-	-
Chr18	53935447	G	A	999	ENSBTAG00000005819	missense_variant	CCDC61	98	R/Q	0.0224417	0.0035461	0.125	0	0.0540541	0	0.348485	0	0	0	0	0	0.0178571	0.1	0.0645161	0.00492611	8	-	-	-	-
Chr18	53963270	C	T	999	ENSBTAG00000000027	missense_variant	IGFL1	60	V/M	0.62624	0.601449	0.608696	0.698276	0.736842	0.514706	0.352941	0.781046	0.918033	0.583333	0.482143	0.854167	0.714286	0.58	0.596774	0.373134	15	-	-	-	-
Chr18	53963305	T	C	999	ENSBTAG00000000027	missense_variant	IGFL1	48	Y/C	0.101894	0.248175	0.125	0.0847458	0.0694444	0.0285714	0.0882353	0.0925325	0.0737705	0.016129	0.0892857	0.0625	0.160714	0.2	0.0967742	0.0353535	15	-	-	-	-
Chr18	54080608	T	C	999	ENSBTAG00000009337	missense_variant	PNMAL1	148	L/S	0.115453	0.0746269	0.104167	0.110169	0.175	0.0972222	0.147059	0.158065	0.0245902	0.147059	0.0178571	0.208333	0.0714286	0.16	0.532258	0.0408654	15	-	-	-	-
Chr18	54130858	G	A	999	ENSBTAG00000048021	missense_variant	PNMAL2	284	P/L	0.156	0.0145985	0.166667	0.423729	0.230769	0.25	0.0294118	0.15534	0	0.328571	0.0535714	0.354167	0.12963	0.18	0.0967742	0.172249	14	-	-	-	-
Chr18	54130955	C	A	999	ENSBTAG00000048021	missense_variant	PNMAL2	252	V/L	0.0611062	0.0109489	0.0208333	0.0169492	0	0.0277778	0.0441176	0.160131	0	0	0	0.0416667	0.0178571	0.1	0.0967742	0.0119617	11	-	-	-	-
Chr18	54765734	G	A	999	ENSBTAG00000020872	missense_variant	C5AR1	87	C/Y	0.0174575	0	0.0208333	0	0	0	0	0.00162338	0.0491803	0.0606061	0	0	0.0178571	0	0	0.0569307	6	-	-	abnormal humoral immune response|abnormal neutrophil physiology|decreased circulating interleukin-6 level|decreased osteoclast cell number|immune system phenotype|impaired neutrophil recruitment|increased sensitivity to induced morbidity/mortality|increased spleen germinal center number|increased susceptibility to bacterial infection|reproductive system phenotype	MP:0001800|MP:0002463|MP:0008597|MP:0004985|MP:0005387|MP:0008719|MP:0009763|MP:0008481|MP:0002412|MP:0005389
Chr18	54787097	A	T	999	ENSBTAG00000006848	missense_variant	DHX34	31	N/I	0.00179695	0	0	0	0	0.0555556	0	0	0	0	0	0	0	0	0	0	1	-	-	-	-
Chr18	54896217	C	T	999	ENSBTAG00000030769	missense_variant	KPTN	160	V/M	0.0360963	0.00735294	0.0416667	0	0.05	0.030303	0	0.100977	0	0	0	0	0.0178571	0.06	0.0645161	0.00240385	9	MENTAL RETARDATION AUTOSOMAL RECESSIVE 41; MRT41	OMIM:615637	decreased mature B cell number|hearing/vestibular/ear phenotype|impaired glucose tolerance|increased body weight|increased circulating insulin level|increased circulating serum albumin level|increased circulating total protein level|increased percent body fat/body weight|increased susceptibility to bacterial infection|increased total body fat amount	MP:0008211|MP:0005377|MP:0005293|MP:0001260|MP:0002079|MP:0002965|MP:0005568|MP:0005458|MP:0002412|MP:0010024
Chr18	55089808	G	T	999	ENSBTAG00000021192	missense_variant	GLTSCR2	76	G/C	0.00700525	0.0323741	0	0	0	0.0277778	0	0.00160772	0	0.0142857	0	0	0.0535714	0	0	0	5	-	-	-	-
Chr18	55299353	G	A	999	ENSBTAG00000016114	stop_gained	CABP5	111	R/*	0.0135846	0	0	0	0.0375	0	0	0	0.233333	0	0	0	0	0	0	0	2	-	-	-	-
Chr18	55444447	T	A	83.7	ENSBTAG00000047616	missense_variant	ZNF114	397	F/Y	0.00437828	0	0.0208333	0	0.0125	0.0138889	0	0	0	0.0606061	0	0	0	0	0	0.00691244	5	-	-	-	-
Chr18	55787820	A	G	999	ENSBTAG00000021557	missense_variant	FUT2	306	Y/C	0.31674	0.25	0.395833	0.0932203	0.141026	0.228571	0.705882	0.501613	0.42623	0.102941	0.392857	0.604167	0.142857	0.3	0.596774	0.0534884	15	-	-	-	-
Chr18	55805070	G	A	999	ENSBTAG00000011617	missense_variant	MAMSTR	347	P/L	0.0103047	0.00735294	0.0217391	0	0.0263158	0	0	0	0	0	0	0	0.178571	0	0	0.00242718	5	-	-	abnormal bone structure|decreased bone mineral content|impaired skeletal muscle regeneration|increased mean corpuscular volume|increased rib number	MP:0003795|MP:0010124|MP:0013239|MP:0002590|MP:0000480
Chr18	55805072	G	C	999	ENSBTAG00000011617	missense_variant	MAMSTR	346	F/L	0.0201252	0	0	0	0.0131579	0	0	0.0600649	0	0	0	0.0625	0	0.02	0	0	4	-	-	abnormal bone structure|decreased bone mineral content|impaired skeletal muscle regeneration|increased mean corpuscular volume|increased rib number	MP:0003795|MP:0010124|MP:0013239|MP:0002590|MP:0000480
Chr18	55830877	GCCC	GCC	999	ENSBTAG00000023374	frameshift_variant	FUT1	285	.	0.0268336	0.0143885	0.152174	0	0.0769231	0.0138889	0.441176	0	0	0	0	0.0833333	0	0	0.0322581	0	7	FUCOSYLTRANSFERASE 1	OMIM:211100	abnormal male reproductive system physiology|abnormal pancreas physiology	MP:0003698|MP:0002693
Chr18	56111463	C	T	999	ENSBTAG00000002853	missense_variant	HRC	113	E/K	0.0268097	0.00364964	0	0	0	0	0.0151515	0.0786885	0	0	0	0.208333	0	0	0	0	4	-	-	abnormal fat pad morphology|behavior/neurological phenotype|cardiovascular system phenotype|decreased body weight|decreased skeletal muscle mass|increased response of heart to induced stress|weight loss	MP:0005334|MP:0005386|MP:0005385|MP:0001262|MP:0004819|MP:0004485|MP:0001263
Chr18	56564624	C	T	999	ENSBTAG00000012205	missense_variant	CPT1C	598	R/C	0.00440917	0	0.0416667	0	0.1	0	0	0	0	0	0	0	0	0	0	0	2	SPASTIC PARAPLEGIA 73 AUTOSOMAL DOMINANT; SPG73	OMIM:616282	abnormal dendritic spine morphology|abnormal gluconeogenesis|abnormal lipid level|abnormal muscle cell glucose uptake|abnormal spatial learning|decreased body weight|decreased food intake|growth/size/body region phenotype|hepatic steatosis|hyperlipidemia|increased circulating glucose level|increased circulating insulin level|increased circulating triglyceride level|increased glycerol level|increa…	MP:0009936|MP:0003383|MP:0001547|MP:0004130|MP:0001463|MP:0001262|MP:0011940|MP:0005378|MP:0002628|MP:0001548|MP:0005559|MP:0002079|MP:0001552|MP:0003441|MP:0005455|MP:0005331
Chr18	56794605	G	A	999	ENSBTAG00000012064	missense_variant	ZNF473	411	C/Y	0.0236842	0.0035461	0	0	0	0	0	0.0746753	0	0.0571429	0	0	0.0178571	0.02	0.016129	0	6	-	-	-	-
Chr18	56794900	GAAAA	GAAAAA	999	ENSBTAG00000012064	frameshift_variant	ZNF473	510-511	.	0.484622	0.608696	0.5625	0.559322	0.5875	0.527778	0.647059	0.469453	0.57377	0.242424	0.232143	0.4375	0.535714	0.52	0.33871	0.418981	15	-	-	-	-
Chr18	56795854	G	A	999	ENSBTAG00000012064	missense_variant	ZNF473	770	G/R	0.0220653	0.00367647	0	0	0	0	0	0.0728155	0	0.0454545	0	0	0.0178571	0	0	0	4	-	-	-	-
Chr18	56795921	A	G	999	ENSBTAG00000012064	missense_variant	ZNF473	792	Y/C	0.481611	0.606383	0.625	0.567797	0.625	0.513889	0.661765	0.457929	0.54918	0.25	0.232143	0.416667	0.535714	0.48	0.290323	0.422018	15	-	-	-	-
Chr18	57041212	A	T	999	ENSBTAG00000020080	missense_variant	MYBPC2	88	K/M	0.0269161	0	0	0.00862069	0	0.0142857	0	0.0838816	0.00833333	0	0	0	0	0	0.0322581	0.00757576	6	-	-	-	-
Chr18	57456040	A	G	999	ENSBTAG00000002257	missense_variant	KLK11	209	M/T	0.0105079	0	0	0.20339	0	0	0	0	0	0	0	0	0	0	0	0	1	-	-	-	-
Chr18	57909644	G	T	999	ENSBTAG00000040603	missense_variant	ZNF175	327	G/C	0.0280702	0.00357143	0.0416667	0	0	0.0277778	0.0441176	0.0564516	0	0	0	0	0.125	0	0	0.0207373	7	-	-	-	-
Chr18	58087817	A	G	999	ENSBTAG00000014593	missense_variant	ZNF615	309	C/R	0.100351	0	0.0833333	0.118644	0.205128	0.333333	0.147059	0.00321543	0	0.0285714	0.553571	0.152174	0	0.08	0.0806452	0.231481	12	-	-	-	-
Chr18	58087819	G	A	999	ENSBTAG00000014593	missense_variant	ZNF615	308	P/L	0.102193	0	0.0833333	0.118644	0.205128	0.333333	0.147059	0.00321543	0	0.0285714	0.571429	0.152174	0	0.08	0.0967742	0.237209	12	-	-	-	-
Chr18	58109335	C	T	999	ENSBTAG00000014593	missense_variant	ZNF615	20	V/M	0.120826	0.0108696	0.104167	0.152542	0.179487	0.263889	0.151515	0.0273312	0	0.0857143	0.607143	0.145833	0.107143	0.12	0.129032	0.252315	14	-	-	-	-
Chr18	60304095	C	T	999	ENSBTAG00000004925	missense_variant	ZNF836	645	T/I	0.0714912	0.035461	0.0416667	0.127119	0.0875	0.0555556	0.0735294	0.0501618	0.0491803	0.0454545	0.0178571	0.26087	0.0178571	0.22	0.0645161	0.0917431	15	-	-	-	-
Chr18	60304513	G	C	999	ENSBTAG00000004925	missense_variant	ZNF836	757	Q/H	0.00526316	0	0.0416667	0	0.0128205	0	0	0	0	0.0606061	0	0	0	0	0	0.0114679	4	-	-	-	-
Chr18	62456164	C	G	999	ENSBTAG00000030885	missense_variant	SSC5D	940	D/H	0.00362319	0	0	0	0	0	0	0	0	0	0.0740741	0	0	0	0	0.00966184	2	-	-	-	-
Chr18	62802956	G	A	999	ENSBTAG00000030393	missense_variant	RDH13	300	A/T	0.0197487	0.00362319	0	0.0508475	0.0588235	0	0	0	0.0983607	0.03125	0.0740741	0	0	0	0	0.0339806	7	-	-	abnormal photoreceptor inner segment morphology|abnormal retinal photoreceptor layer morphology|abnormal rod electrophysiology|increased susceptibility to injury|retinal outer nuclear layer degeneration|thin retinal outer nuclear layer	MP:0003730|MP:0003728|MP:0004021|MP:0005165|MP:0008518|MP:0008515
Chr18	64857004	C	T	999	ENSBTAG00000040358	missense_variant	ZNF772	166	G/R	0.0245184	0	0.0625	0.271186	0	0	0	0	0.139344	0	0	0	0	0	0.0322581	0	4	-	-	-	-
Chr18	64857646	T	C	158	ENSBTAG00000040358	missense_variant	ZNF772	162	M/V	0.00174978	0	0	0	0.0512821	0	0	0	0	0	0	0	0	0	0	0	1	-	-	-	-
Chr18	65295555	G	T	999	ENSBTAG00000003447	missense_variant	ZNF551	324	R/I	0.0113736	0.0070922	0.0208333	0	0.0125	0	0	0.00160256	0.163934	0	0	0	0	0	0	0	5	-	-	-	-
Chr18	65564458	T	G	999	ENSBTAG00000040442	missense_variant	ZNF814	467	F/C	0.0224077	0.0035461	0	0	0.025	0	0.0441176	0.00160772	0.295082	0	0.0892857	0	0	0	0	0.00233645	7	-	-	-	-
Chr18	65576633	T	G	999	ENSBTAG00000040442	missense_variant	ZNF814	938	Y/D	0.0131579	0	0	0	0	0	0	0	0	0	0.142857	0.108696	0	0	0	0.0368664	3	-	-	-	-
Chr19	3878413	A	G	999	ENSBTAG00000017345	missense_variant	KIF2B	459	K/E	0.0691769	0.0395683	0.0625	0.0338983	0.075	0.208333	0.191176	0.0112179	0.311475	0.214286	0.0357143	0.0869565	0.142857	0.02	0.0322581	0.0552995	15	-	-	-	-
Chr19	3878639	T	A	999	ENSBTAG00000017345	stop_gained	KIF2B	534	L/*	0.0113935	0	0.0208333	0	0	0.0138889	0	0.0258065	0	0.0571429	0	0.0217391	0	0	0	0.00688073	6	-	-	-	-
Chr19	3878908	C	T	999	ENSBTAG00000017345	stop_gained	KIF2B	624	Q/*	0.00131694	0	0	0	0	0	0	0	0	0	0	0.0652174	0	0	0	0	1	-	-	-	-
Chr19	3879025	C	T	999	ENSBTAG00000017345	stop_gained	KIF2B	663	Q/*	0.0644172	0.163121	0.0416667	0	0.075	0.0694444	0.25	0.00803859	0.0163934	0	0	0	0.111111	0.08	0.129032	0.0986239	11	-	-	-	-
Chr19	6237623	A	C	999	ENSBTAG00000009292	missense_variant	TMEM100	133	F/V	0.0403811	0.0510949	0.0208333	0.0714286	0.0128205	0.0285714	0.030303	0.047541	0.057377	0.03125	0	0	0.0740741	0.04	0.0645161	0.0282051	13	-	-	abnormal aorta morphology|abnormal blood circulation|abnormal blood vessel morphology|abnormal developmental vascular remodeling|abnormal dorsal aorta morphology|abnormal heart layer morphology|abnormal heart morphology|abnormal trabecula carnea morphology|abnormal visceral yolk sac morphology|abnormal vitelline vascular remodeling|abnormal vitelline vasculature morphology|arteriovenous malformat…	MP:0000272|MP:0002128|MP:0001614|MP:0009577|MP:0004787|MP:0010545|MP:0000266|MP:0004067|MP:0001718|MP:0004076|MP:0003229|MP:0006093|MP:0003984|MP:0011098|MP:0000274|MP:0002169|MP:0005312|MP:0000262|MP:0011091|MP:0002652
Chr19	7993329	T	C	999	ENSBTAG00000017275	missense_variant	COIL	498	E/G	0.0105634	0	0.0416667	0	0.0125	0.0277778	0	0	0	0.128571	0	0	0	0	0	0.0234742	5	-	-	abnormal Cajal body morphology|decreased survivor rate|mortality/aging	MP:0008888|MP:0008770|MP:0010768
Chr19	8886372	TGGA	TA	999	ENSBTAG00000012366	frameshift_variant	MRPS23	153	.	0.0118317	0	0	0.20339	0	0	0	0	0	0	0	0	0	0	0	0.00691244	2	-	-	-	-
Chr19	9459794	G	T	999	ENSBTAG00000012780	missense_variant	LPO	394	A/S	0.0400356	0	0.0208333	0.00847458	0	0	0.03125	0.100324	0.00819672	0.136364	0	0.0416667	0	0	0	0.0242718	8	-	-	-	-
Chr19	9551769	G	T	999	ENSBTAG00000020119	missense_variant	RNF43	724	P/T	0.00869963	0.00373134	0	0.0677966	0.0147059	0.0285714	0	0	0	0	0	0	0	0	0	0.0179487	5	-	-	-	-
Chr19	9648710	C	T	999	ENSBTAG00000001166	missense_variant	HSF5	475	S/N	0.0135846	0	0.0625	0.0508475	0.0625	0.0555556	0.0294118	0	0.0245902	0.030303	0	0	0.0178571	0	0	0.00691244	9	-	-	-	-
Chr19	9682879	C	T	999	ENSBTAG00000015352	missense_variant	MTMR4	562	R/Q	0.023235	0	0.0227273	0	0	0	0.030303	0.0762987	0	0.0151515	0	0	0	0	0	0	4	-	-	-	-
Chr19	9904518	G	A	999	ENSBTAG00000015036	missense_variant	RAD51C	255	D/N	0.289728	0.438849	0.333333	0.0423729	0.1875	0.180556	0.205882	0.361736	0.442623	0.348485	0.178571	0.152174	0.425926	0.16	0.290323	0.197248	15	FANCONI ANEMIA COMPLEMENTATION GROUP O; FANCO	OMIM:613390	abnormal female meiosis|abnormal female reproductive system morphology|abnormal male reproductive system morphology|abnormal reproductive system morphology|abnormal reproductive system physiology|abnormal seminiferous tubule morphology|abnormal spermatocyte morphology|abnormal spermatogenesis|absent corpus luteum|arrest of male meiosis|decreased embryo size|decreased litter size|decreased testis …	MP:0005168|MP:0001119|MP:0001145|MP:0002160|MP:0001919|MP:0002216|MP:0006379|MP:0001156|MP:0001134|MP:0008261|MP:0001698|MP:0001935|MP:0004852|MP:0011096|MP:0011092|MP:0001926|MP:0001924|MP:0001925|MP:0002687|MP:0011100
Chr19	10382377	ACTCT	ACT	999	ENSBTAG00000021681	frameshift_variant	PRR11	352-353	.	0.00351494	0	0	0	0	0	0	0	0	0	0.142857	0	0	0	0	0	1	-	-	-	-
Chr19	11114314	T	C	999	ENSBTAG00000009747	missense_variant	RNFT1	375	I/V	0.0389667	0.0035461	0.0208333	0.211864	0.0625	0.0138889	0.0294118	0.0434084	0.0655738	0.030303	0	0.0652174	0.0178571	0.02	0.016129	0.0114679	14	-	-	-	-
Chr19	11568309	C	T	999	ENSBTAG00000012068	missense_variant	BRIP1	442	R/W	0.00395431	0	0	0	0.0875	0	0	0	0	0	0	0	0.0178571	0	0	0	2	BREAST CANCER; BREAST CANCER FAMILIALBREAST CANCER FAMILIAL MALE INCLUDED |FANCONI ANEMIA COMPLEMENTATION GROUP J; FANCJ	OMIM:114480|OMIM:609054	-	-
Chr19	11949817	G	A	999	ENSBTAG00000014278	missense_variant	TBX2	159	A/V	0.00577265	0	0	0	0	0	0	0	0.106557	0	0	0	0	0	0	0	1	-	-	abnormal cardiovascular development|abnormal cardiovascular system morphology|abnormal fetal atrioventricular canal morphology|abnormal palatal shelf elevation|abnormal sixth pharyngeal arch artery morphology|abnormal truncus arteriosus septation|cleft secondary palate|conotruncal ridge hypoplasia|decreased atrioventricular cushion size|embryonic lethality during organogenesis, complete penetranc…	MP:0002925|MP:0002127|MP:0006107|MP:0009885|MP:0006355|MP:0010454|MP:0009890|MP:0010587|MP:0000301|MP:0011098|MP:0011108|MP:0002192|MP:0008772|MP:0011099|MP:0002169|MP:0009883|MP:0001787|MP:0000562|MP:0009744
Chr19	13166076	G	A	999	ENSBTAG00000012675	stop_gained	MYO19	582	R/*	0.0031617	0	0	0	0	0	0	0	0	0	0	0	0	0	0.112903	0	1	-	-	-	-
Chr19	14006058	A	T	999	ENSBTAG00000025242	missense_variant	C17orf78	18	K/M	0.0240806	0.00357143	0.0208333	0	0	0	0	0.085209	0	0	0	0	0	0	0	0	3	-	-	-	-
Chr19	15265755	G	C	999	ENSBTAG00000002898	initiator_codon_variant	UNC45B	1	P/R	0.195177	0.00362319	0.159091	0.305085	0.181818	0.185714	0.0588235	0.286645	0.221311	0.173077	0.196429	0.354167	0	0.14	0.322581	0.194444	14	CATARACT 43; CTRCT43	OMIM:616279	embryonic lethality between implantation and placentation, complete penetrance|embryo phenotype	MP:0011095|MP:0005380
Chr19	18331782	TGAG	TG	999	ENSBTAG00000017225	frameshift_variant	RNF135	311-312	.	0.0330396	0.00364964	0	0	0.0128205	0	0	0.083871	0	0.0441176	0	0	0	0.08	0.0645161	0.0185185	7	MACROCEPHALY MACROSOMIA FACIAL DYSMORPHISM SYNDROME; MMFD	OMIM:614192	-	-
Chr19	18415469	C	T	999	ENSBTAG00000018383	missense_variant	ATAD5	1378	D/N	0.00746924	0.0178571	0.0208333	0	0	0	0	0	0	0	0	0	0.0357143	0.14	0.0322581	0	5	-	-	abnormal cell physiology|abnormal DNA repair|aneuploidy|chromosomal instability|increased gland tumor incidence|increased granulosa cell tumor incidence|increased Harderian gland adenocarcinoma incidence|increased hemangiosarcoma incidence|increased liver adenocarcinoma incidence|increased lung adenocarcinoma incidence|increased lung carcinoma incidence|increased lymphoma incidence|increased sarc…	MP:0005621|MP:0008058|MP:0004024|MP:0008866|MP:0010288|MP:0012411|MP:0014128|MP:0003667|MP:0009591|MP:0002027|MP:0008714|MP:0012431|MP:0002032|MP:0010367|MP:0002024|MP:0002020|MP:0002083|MP:0011091|MP:0002640
Chr19	18986542	A	C	62.1	ENSBTAG00000011829	missense_variant	NF1	2644	L/W	0.00439367	0	0.0416667	0	0.025	0	0	0	0	0.0757576	0	0	0	0	0	0.00230415	4	JUVENILE MYELOMONOCYTIC LEUKEMIA; JMML; LEUKEMIA JUVENILE MYELOMONOCYTICLEUKEMIA CHRONIC MYELOMONOCYTIC INCLUDED; CMML INCLUDED |NEUROFIBROMATOSIS TYPE I; NF1; NEUROFIBROMATOSIS PERIPHERAL TYPE; VON RECKLINGHAUSEN DISEASE |NEUROFIBROMATOSIS FAMILIAL SPINAL; FSNF |WATSON SYNDROME |NEUROFIBROMATOSIS-NOONAN SYNDROME; NFNS; NOONAN-NEUROFIBROMATOSIS SYNDROME; NEUROFIBROMATOSIS WITH NOONAN PHENOTYPE	OMIM:607785|OMIM:162200|OMIM:162210|OMIM:193520|OMIM:601321	abnormal adrenal cortex morphology|abnormal adrenal gland morphology|abnormal adrenergic chromaffin cell morphology|abnormal astrocyte morphology|abnormal astrocyte physiology|abnormal atrioventricular cushion morphology|abnormal behavior|abnormal bone healing|abnormal bone marrow cell morphology/development|abnormal brain development|abnormal cartilage morphology|abnormal cerebral cortex morphol…	MP:0008288|MP:0000639|MP:0003834|MP:0002182|MP:0008916|MP:0000297|MP:0004924|MP:0002999|MP:0002398|MP:0000913|MP:0000163|MP:0000788|MP:0000952|MP:0006410|MP:0002123|MP:0008143|MP:0002802|MP:0008272|MP:0005584|MP:0006107|MP:0001406|MP:0008858|MP:0000267|MP:0000277|MP:0000285|MP:0011180|MP:0000807|MP:0003953|MP:0005645|MP:0002063|MP:0001879|MP:0002423|MP:0011364|MP:0000136|MP:0010614|MP:0000733|MP:…
Chr19	19046261	T	A	999	ENSBTAG00000025213	missense_variant	OMG	380	L/Q	0.0144737	0	0	0	0	0	0	0.0530547	0	0	0	0	0	0	0	0	1	-	-	abnormal response to injury|homeostasis/metabolism phenotype|no abnormal phenotype detected	MP:0005164|MP:0005376|MP:0002169
Chr19	19759246	C	T	999	ENSBTAG00000006894	missense_variant	NOS2	1153	A/T	0.00308642	0	0	0	0	0	0	0	0	0.102941	0	0	0	0	0	0	1	-	-	abnormal adaptive immunity|abnormal adrenocorticotropin level|abnormal blood circulation|abnormal blood coagulation|abnormal blood homeostasis|abnormal bone healing|abnormal bone mineralization|abnormal bone structure|abnormal brain wave pattern|abnormal cardiovascular system morphology|abnormal cardiovascular system physiology|abnormal central nervous system regeneration|abnormal circadian rhyth…	MP:0002420|MP:0003966|MP:0002128|MP:0002551|MP:0009642|MP:0002999|MP:0002896|MP:0003795|MP:0004994|MP:0002127|MP:0001544|MP:0003407|MP:0001502|MP:0005183|MP:0000188|MP:0000199|MP:0000780|MP:0001664|MP:0001431|MP:0005319|MP:0002602|MP:0005410|MP:0003194|MP:0001929|MP:0002078|MP:0005438|MP:0000266|MP:0010755|MP:0005294|MP:0001764|MP:0003953|MP:0000685|MP:0001790|MP:0009660|MP:0001845|MP:0006271|MP:…
Chr19	20633303	C	T	999	ENSBTAG00000011988	missense_variant	KIAA0100	1357	V/M	0.015233	0	0	0	0	0	0	0.0535714	0	0	0	0	0	0	0	0.00245098	2	-	-	-	-
Chr19	20652007	G	A	999	ENSBTAG00000012845	missense_variant	SDF2	58	T/I	0.00920245	0	0.0652174	0	0.0263158	0	0	0	0	0.1	0	0	0	0	0	0.0206422	4	-	-	-	-
Chr19	20881542	T	G	999	ENSBTAG00000015979	missense_variant	SEZ6	801	T/P	0.0228311	0	0	0.059322	0.0441176	0.0142857	0	0.0363036	0	0	0	0	0.0555556	0	0	0.0328283	6	-	-	abnormal CNS synaptic transmission|abnormal dendrite morphology|abnormal excitatory postsynaptic currents|abnormal excitatory postsynaptic potential|abnormal locomotor behavior|abnormal neurite morphology|abnormal spatial learning|decreased susceptibility to pharmacologically induced seizures|decreased vertical activity|hypoactivity|impaired coordination|impaired swimming|no abnormal phenotype de…	MP:0002206|MP:0008143|MP:0002910|MP:0002912|MP:0001392|MP:0008415|MP:0001463|MP:0002887|MP:0002757|MP:0001402|MP:0001405|MP:0001522|MP:0002169
Chr19	20964897	G	A	999	ENSBTAG00000007946	missense_variant	PIPOX	12	V/M	0.0135993	0	0.0217391	0.0423729	0	0	0.0151515	0.00163934	0	0.0192308	0.0178571	0.145833	0	0.04	0	0.0246305	9	-	-	abnormal behavior|abnormal digit morphology|decreased vertical activity|hypoactivity	MP:0004924|MP:0002110|MP:0002757|MP:0001402
Chr19	21444091	C	T	999	ENSBTAG00000011011	missense_variant	SSH2	1211	A/T	0.00837004	0.0678571	0	0	0	0	0	0	0	0	0	0	0	0	0	0	1	-	-	-	-
Chr19	21444103	T	G	999	ENSBTAG00000011011	missense_variant	SSH2	1207	M/L	0.343474	0.357143	0.479167	0.347458	0.4125	0.180556	0.439394	0.312704	0.360656	0.294118	0.375	0.395833	0.571429	0.18	0.483871	0.329439	15	-	-	-	-
Chr19	21499760	T	C	999	ENSBTAG00000011011	missense_variant	SSH2	12	E/G	0.00526316	0	0	0	0.0375	0.0138889	0	0	0	0.0735294	0	0	0	0	0	0.00688073	4	-	-	-	-
Chr19	23526046	T	C	999	ENSBTAG00000009711	missense_variant	RPA1	607	V/A	0.0390417	0.0148148	0.0416667	0	0.153846	0.0694444	0.0294118	0.0114754	0.213115	0.0714286	0.0185185	0.0625	0	0.02	0	0.0350467	12	-	-	abnormal definitive hematopoiesis|chromosome breakage|decreased cell proliferation|embryonic lethality before implantation, complete penetrance|embryonic lethality prior to organogenesis|embryonic lethality prior to tooth bud stage|increased heart weight|increased lymphocyte cell number|increased lymphoma incidence|increased mean corpuscular volume|premature death|preweaning lethality, complete p…	MP:0002123|MP:0004028|MP:0000352|MP:0011094|MP:0013292|MP:0013293|MP:0002833|MP:0005013|MP:0012431|MP:0002590|MP:0002083|MP:0011100
Chr19	23882906	C	A	999	ENSBTAG00000004225	missense_variant	TSR1	456	D/Y	0.171779	0.302158	0.125	0.0677966	0.1	0.0833333	0.0441176	0.320513	0.00819672	0.0151515	0.0357143	0.166667	0.160714	0	0.145161	0.0691244	14	-	-	-	-
Chr19	25811631	A	G	999	ENSBTAG00000004680	missense_variant	SLC13A5	479	M/V	0.0330106	0.190647	0.0208333	0	0	0.0277778	0	0	0	0	0	0	0.125	0.12	0	0.00465116	6	EPILEPTIC ENCEPHALOPATHY EARLY INFANTILE 25; EIEE25	OMIM:615905	abnormal glucose homeostasis|abnormal glycerol level|abnormal hepatocyte morphology|abnormal hepatocyte physiology|abnormal liver morphology|abnormal liver physiology|abnormal metabolism|abnormal muscle cell glucose uptake|abnormal muscle physiology|abnormal susceptibility to weight gain|decreased body length|decreased body weight|decreased circulating glucose level|decreased circulating insulin …	MP:0002078|MP:0003439|MP:0000607|MP:0010080|MP:0000598|MP:0000609|MP:0005266|MP:0004130|MP:0002106|MP:0011117|MP:0001258|MP:0001262|MP:0005560|MP:0002727|MP:0013404|MP:0009356|MP:0003213|MP:0005659|MP:0010025|MP:0001399|MP:0005292|MP:0008963|MP:0004889|MP:0002891|MP:0003960|MP:0005289
Chr19	26668221	C	T	999	ENSBTAG00000020433	stop_gained	NLRP1	1386	R/*	0.0288632	0	0.0416667	0.0169492	0.0384615	0.0142857	0	0	0.0416667	0.0483871	0.107143	0.0625	0.0178571	0.1	0.0483871	0.0660377	12	CORNEAL INTRAEPITHELIAL DYSKERATOSIS AND ECTODERMAL DYSPLASIA; CIDED |VITILIGO-ASSOCIATED MULTIPLE AUTOIMMUNE DISEASE SUSCEPTIBILITY 1;VAMAS1; VITILIGO; VTLG; SYSTEMIC LUPUS ERYTHEMATOSUS VITILIGO-RELATED; SLEV1	OMIM:615225|OMIM:606579	-	-
Chr19	27041449	C	T	999	ENSBTAG00000001349	missense_variant	KIF1C	203	R/Q	0.00317893	0	0.0238095	0	0.0833333	0	0	0	0	0	0	0	0	0	0	0	2	SPASTIC ATAXIA 2 AUTOSOMAL RECESSIVE; SPAX2	OMIM:611302	decreased inflammatory response|decreased susceptibility to infection|increased susceptibility to bacterial infection|no abnormal phenotype detected|testis inflammation	MP:0001876|MP:0002409|MP:0002412|MP:0002169|MP:0001875
Chr19	27198757	C	A	999	ENSBTAG00000013390	missense_variant	PSMB6	209	R/L	0.0175285	0	0	0	0.0625	0	0	0.00482315	0	0.114286	0	0	0	0	0.209677	0.0252294	5	-	-	-	-
Chr19	27198770	C	A	999	ENSBTAG00000013390	stop_gained	PSMB6	205	G/*	0.0114035	0	0.0208333	0	0.0125	0.0138889	0	0	0	0.0571429	0	0	0	0	0.209677	0.0138249	6	-	-	-	-
Chr19	27199036	C	G	999	ENSBTAG00000013390	missense_variant	PSMB6	163	G/A	0.00921053	0	0.0416667	0	0.025	0	0	0	0	0.1	0	0	0	0	0.0967742	0.00930233	5	-	-	-	-
Chr19	27199058	G	A	999	ENSBTAG00000013390	stop_gained	PSMB6	156	R/*	0.0061296	0	0	0	0	0	0	0	0	0.0714286	0	0	0	0	0.0967742	0.00691244	3	-	-	-	-
Chr19	27199072	C	A	67.7	ENSBTAG00000013390	missense_variant	PSMB6	151	G/V	0.00219684	0	0	0	0	0	0	0	0	0.0142857	0	0	0	0	0.0645161	0	2	-	-	-	-
Chr19	27333935	C	T	999	ENSBTAG00000011990	stop_gained	ALOX15	262	Q/*	0.0108303	0	0	0	0	0.0571429	0	0	0	0	0	0	0.0178571	0	0	0.0470297	3	-	-	abnormal bone marrow cell number|abnormal enzyme/coenzyme level|abnormal immune system physiology|abnormal lymph node morphology|abnormal myeloblast morphology/development|abnormal myelopoiesis|abnormal pancreas physiology|abnormal pancreatic beta cell physiology|abnormal redox activity|abnormal spleen B cell follicle morphology|abnormal spleen red pulp morphology|abnormal spleen white pulp morph…	MP:0000172|MP:0005319|MP:0001790|MP:0002339|MP:0002414|MP:0001601|MP:0002693|MP:0003562|MP:0003186|MP:0008470|MP:0002356|MP:0002357|MP:0000230|MP:0001577|MP:0005385|MP:0020088|MP:0001194|MP:0005379|MP:0005378|MP:0005397|MP:0005387|MP:0005292|MP:0002606|MP:0005481|MP:0003058|MP:0000218|MP:0009113|MP:0004952|MP:0008475|MP:0005491|MP:0002083|MP:0005389
Chr19	27467990	G	A	999	ENSBTAG00000017895	missense_variant	CLEC10A	205	R/W	0.155644	0.0144928	0.166667	0.271186	0.25641	0.402778	0.205882	0.0177419	0.680328	0.385714	0.303571	0.166667	0.0714286	0	0.0322581	0.17217	14	-	-	-	-
Chr19	27956790	C	T	999	ENSBTAG00000004226	stop_gained	SHBG	52	Q/*	0.00569177	0	0	0	0	0	0	0	0	0	0.125	0	0	0	0	0.0137615	2	-	-	-	-
Chr19	27957698	C	G	35.8	ENSBTAG00000004226	missense_variant	SHBG	93	D/E	0.00438982	0	0.0625	0	0.0131579	0.0138889	0	0	0	0.0147059	0	0	0	0	0	0.00925926	5	-	-	-	-
Chr19	28314151	A	G	999	ENSBTAG00000008779	missense_variant	ALOX15B	324	Y/C	0.0162566	0.0035461	0	0	0	0.0441176	0	0.0112903	0	0.0142857	0	0	0	0	0.016129	0.055814	6	-	-	-	-
Chr19	28565581	A	G	999	ENSBTAG00000014443	missense_variant	ODF4	15	Q/R	0.0101411	0.00357143	0	0	0	0	0	0.00967742	0	0	0.166667	0	0	0	0.0645161	0.00235849	5	-	-	-	-
Chr19	29583347	C	T	999	ENSBTAG00000005048	missense_variant	DHRS7C	214	V/M	0.0134529	0.0037037	0	0	0.0384615	0	0.0147059	0	0.204918	0	0	0	0	0	0	0	4	-	-	-	-
Chr19	30082124	G	A	999	ENSBTAG00000037794	missense_variant	MYH4	1862	R/C	0.00351494	0	0	0	0	0	0.0147059	0	0	0	0	0.152174	0	0	0	0	2	-	-	abnormal gait|abnormal skeletal muscle fiber morphology|abnormal skeletal muscle fiber type ratio|abnormal skeletal muscle morphology|centrally nucleated skeletal muscle fibers|decreased body weight|decreased grip strength|decreased skeletal muscle fiber number|decreased skeletal muscle mass|hindlimb paralysis|impaired skeletal muscle contractility|increased skeletal muscle fiber size|increased v…	MP:0001406|MP:0003084|MP:0009409|MP:0000759|MP:0009404|MP:0001262|MP:0010053|MP:0009406|MP:0004819|MP:0000755|MP:0002841|MP:0009399|MP:0009403|MP:0000747|MP:0002269|MP:0004510|MP:0009413|MP:0009412
Chr19	31051637	T	A	999	ENSBTAG00000022509	missense_variant	DNAH9	1713	F/I	0.00835532	0	0	0.135593	0	0	0	0	0	0	0	0	0	0	0.0483871	0	2	-	-	-	-
Chr19	31175607	C	A	999	ENSBTAG00000022509	missense_variant	DNAH9	3298	A/E	0.0322581	0	0	0	0	0	0	0.116883	0	0	0	0	0	0	0	0	1	-	-	-	-
Chr19	31226690	C	A	999	ENSBTAG00000022509	missense_variant	DNAH9	4006	P/H	0.227934	0.127737	0.409091	0.40678	0.1875	0.166667	0.363636	0.275244	0.305085	0.193548	0.0535714	0.326087	0.160714	0.42	0.435484	0.106061	15	-	-	-	-
Chr19	31245692	G	C	999	ENSBTAG00000022509	missense_variant	DNAH9	4403	R/P	0.0165919	0.00729927	0	0	0.0428571	0	0.151515	0	0	0	0	0	0	0	0	0.0490196	4	-	-	-	-
Chr19	32777016	T	G	999	ENSBTAG00000015294	missense_variant	COX10	214	F/C	0.00394737	0	0.0625	0	0.0125	0.0277778	0	0	0	0.0294118	0	0	0	0	0	0.00231481	5	LEIGH SYNDROME; LS; NECROTIZING ENCEPHALOPATHY INFANTILE SUBACUTE OF LEIGH; SNELEIGH SYNDROME DUE TO MITOCHONDRIAL COMPLEX I DEFICIENCY INCLUDED; LEIGH SYNDROME DUE TO MITOCHONDRIAL COMPLEX II DEFICIENCY INCLUDED; LEIGH SYNDROME DUE TO MITOCHONDRIAL COMPLEX III DEFICIENCY INCLUDED; LEIGH SYNDROME DUE TO MITOCHONDRIAL COMPLEX IV DEFICIENCY INCLUDED; LEIGH SYNDROME DUE TO MITOCHONDRIAL COMPLEX V DE…	OMIM:256000|OMIM:220110	abnormal cerebral cortex morphology|abnormal cingulate gyrus morphology|abnormal enzyme/coenzyme activity|abnormal glial cell physiology|abnormal locomotor activation|abnormal mitochondrial physiology|abnormal nervous system physiology|abnormal piriform cortex morphology|abnormal skeletal muscle morphology|decreased body weight|decreased brain weight|decreased skeletal muscle mass|hippocampal neu…	MP:0000788|MP:0004167|MP:0005584|MP:0003690|MP:0003313|MP:0006036|MP:0003633|MP:0010009|MP:0000759|MP:0001262|MP:0002175|MP:0004819|MP:0000811|MP:0001402|MP:0001405|MP:0009403|MP:0000160|MP:0003646|MP:0000751|MP:0002229|MP:0003224|MP:0002083|MP:0001263
Chr19	33525364	C	T	999	ENSBTAG00000031084	missense_variant	CDRT4	21	G/R	0.0110229	0	0	0	0.0125	0.0138889	0	0	0.191667	0	0	0	0	0	0	0	3	-	-	-	-
Chr19	35076215	G	A	999	ENSBTAG00000006520	missense_variant	MYO15A	1757	R/W	0.0044843	0	0	0.00847458	0	0	0.0147059	0	0	0	0	0	0	0.08	0.0645161	0	4	DEAFNESS NEUROSENSORY AUTOSOMAL RECESSIVE 3	OMIM:600316	abnormal auditory brainstem response|abnormal cochlear ganglion morphology|abnormal cochlear hair cell morphology|abnormal cochlear outer hair cell morphology|abnormal lens morphology|abnormal motor capabilities/coordination/movement|abnormal organ of Corti morphology|abnormal stria vascularis morphology|abnormal tectorial membrane morphology|abnormal utricular macula morphology|absent cochlear h…	MP:0004738|MP:0002855|MP:0002622|MP:0004399|MP:0001303|MP:0002066|MP:0000042|MP:0000048|MP:0003149|MP:0004333|MP:0004405|MP:0006358|MP:0001304|MP:0001394|MP:0002857|MP:0003637|MP:0001967|MP:0001410|MP:0002730|MP:0005191|MP:0005377|MP:0001405|MP:0001522|MP:0010052|MP:0010024|MP:0000043|MP:0004531
Chr19	36407860	G	A	999	ENSBTAG00000012293	missense_variant	SPAG9	852	V/M	0.0123023	0	0.104167	0.0338983	0	0.0694444	0	0.00324675	0	0	0.0178571	0	0	0	0	0.0230415	6	-	-	absent skin pigmentation|asthenozoospermia|diluted coat color|oligozoospermia|reduced activated sperm motility|reduced male fertility|reproductive system phenotype	MP:0001189|MP:0002675|MP:0000371|MP:0002687|MP:0009280|MP:0001922|MP:0005389
Chr19	36677091	A	G	999	ENSBTAG00000020070	missense_variant	ABCC3	1513	I/T	0.036308	0.117857	0.0416667	0	0.0125	0.0138889	0	0.0578778	0	0.0142857	0	0	0.142857	0	0	0	7	-	-	-	-
Chr19	36762835	G	A	999	ENSBTAG00000009835	missense_variant	CACNA1G	953	L/F	0.00265487	0	0	0	0.075	0	0	0	0	0	0	0	0	0	0	0	1	-	-	abnormal action potential|abnormal atrioventricular node conduction|abnormal cardiovascular system physiology|abnormal nervous system physiology|abnormal single cell response|abnormal sinoatrial node conduction|abnormal sleep pattern|abnormal spike wave discharge|behavior/neurological phenotype|decreased heart rate|decreased susceptibility to diet-induced obesity|decreased susceptibility to pharm…	MP:0005402|MP:0006141|MP:0001544|MP:0003633|MP:0003463|MP:0006142|MP:0001501|MP:0008840|MP:0005386|MP:0005333|MP:0005659|MP:0002887|MP:0001399|MP:0001402|MP:0002578|MP:0009747|MP:0001405|MP:0011953|MP:0000745
Chr19	37173125	C	T	999	ENSBTAG00000040521	missense_variant	SAMD14	234	P/L	0.0648649	0.153571	0.0434783	0	0.0138889	0.0142857	0	0.128664	0	0	0	0	0.0714286	0	0.0967742	0.00742574	8	-	-	-	-
Chr19	37180614	T	C	999	ENSBTAG00000008744	missense_variant	PDK2	240	Y/C	0.00439754	0	0	0	0	0	0	0	0.0819672	0	0	0	0	0	0	0	1	-	-	impaired skeletal muscle contractility	MP:0002841
Chr19	37218184	C	T	999	ENSBTAG00000019498	missense_variant	ITGA3	376	G/D	0.550673	0.38806	0.416667	0.457627	0.319444	0.666667	0.117647	0.648693	0.770492	0.772727	0.839286	0.520833	0.482143	0.666667	0.548387	0.512019	15	INTERSTITIAL LUNG DISEASE NEPHROTIC SYNDROME AND EPIDERMOLYSIS BULLOSA CONGENITAL	OMIM:614748	abnormal bronchiole epithelium morphology|abnormal distal convoluted tubule morphology|abnormal kidney collecting duct morphology|abnormal podocyte morphology|abnormal proximal convoluted tubule morphology|abnormal pulmonary alveolus epithelial cell morphology|abnormal renal glomerulus basement membrane morphology|abnormal spatial working memory|absent podocyte foot process|albuminuria|alopecia|b…	MP:0010897|MP:0004757|MP:0004754|MP:0005326|MP:0004756|MP:0002273|MP:0011348|MP:0008428|MP:0008138|MP:0002871|MP:0000414|MP:0001208|MP:0011359|MP:0011846|MP:0010896|MP:0001429|MP:0011509|MP:0009050|MP:0001785|MP:0002724|MP:0005264|MP:0011028|MP:0011409|MP:0010810|MP:0002962|MP:0003675|MP:0011087|MP:0003631|MP:0004969|MP:0008140|MP:0006050|MP:0004202|MP:0001473|MP:0011402|MP:0004947|MP:0002989|MP:…
Chr19	39068485	G	A	999	ENSBTAG00000013653	missense_variant	NFE2L1	83	L/F	0.0147059	0.00359712	0.0434783	0	0.0394737	0	0	0	0	0	0	0	0	0.14	0.016129	0.0461165	6	-	-	abnormal erythropoiesis|abnormal hematopoietic system morphology/development|absent mesoderm|anemia|decreased embryo size|decreased hematocrit|embryonic growth retardation|embryonic lethality between implantation and somite formation, incomplete penetrance|failure of primitive streak formation|hepatic necrosis|hepatic steatosis|increased circulating alanine transaminase level|increased circulatin…	MP:0000245|MP:0002396|MP:0001683|MP:0001577|MP:0001698|MP:0000208|MP:0003984|MP:0011106|MP:0001693|MP:0001654|MP:0002628|MP:0002941|MP:0005343|MP:0003331|MP:0003324|MP:0009395|MP:0011109|MP:0003333|MP:0001860|MP:0011087|MP:0003674|MP:0000603|MP:0003717|MP:0000601
Chr19	39134022	A	G	999	ENSBTAG00000014202	missense_variant	CDK5RAP3	30	W/R	0.0320457	0.0683453	0	0	0	0	0	0.0825243	0	0	0	0	0.0178571	0	0	0.00229358	4	-	-	-	-
Chr19	39238666	G	A	999	ENSBTAG00000001828	missense_variant	SCRN2	134	R/Q	0.053539	0.0666667	0	0.0762712	0.0151515	0.0735294	0	0.0892857	0	0.0555556	0	0.0208333	0.0178571	0	0.0483871	0.046798	10	-	-	-	-
Chr19	39731283	A	G	999	ENSBTAG00000016911	missense_variant	ARHGAP23	89	M/V	0.00859729	0	0	0	0	0.0142857	0	0	0	0	0.303571	0	0	0	0	0	2	-	-	decreased body length|decreased grip strength	MP:0001258|MP:0010053
Chr19	40496626	G	A	999	ENSBTAG00000013236	missense_variant	MED1	1186	P/S	0.0122699	0	0	0	0	0.0138889	0.0147059	0	0	0	0	0	0	0	0	0.0601852	3	-	-	abnormal blood vessel morphology|abnormal brain morphology|abnormal branching of the mammary ductal tree|abnormal bronchus morphology|abnormal cardiovascular development|abnormal cardiovascular system morphology|abnormal cardiovascular system physiology|abnormal cell cycle|abnormal definitive hematopoiesis|abnormal embryonic neuroepithelium morphology|abnormal extraembryonic tissue morphology|abn…	MP:0001614|MP:0002152|MP:0000662|MP:0002264|MP:0002925|MP:0002127|MP:0001544|MP:0003077|MP:0002123|MP:0004261|MP:0002086|MP:0001286|MP:0003232|MP:0000266|MP:0000607|MP:0005545|MP:0003237|MP:0002109|MP:0000596|MP:0000628|MP:0009504|MP:0005266|MP:0002189|MP:0003632|MP:0003202|MP:0001716|MP:0008803|MP:0003231|MP:0005103|MP:0004255|MP:0000934|MP:0005033|MP:0003542|MP:0006062|MP:0008253|MP:0003503|MP:…
Chr19	40566417	G	A	999	ENSBTAG00000013238	missense_variant	CDK12	1475	R/Q	0.00659051	0	0	0.127119	0	0	0	0	0	0	0	0	0	0	0	0	1	-	-	-	-
Chr19	41559331	C	A	999	ENSBTAG00000040279	missense_variant	KRT24	266	R/I	0.027193	0.00724638	0	0	0	0	0	0.096463	0	0	0	0	0	0	0	0	2	-	-	-	-
Chr19	41711458	C	T	999	ENSBTAG00000015518	missense_variant	KRT12	192	E/K	0.00132861	0	0	0	0	0	0	0	0	0	0	0	0	0.06	0	0	1	CORNEAL DYSTROPHY JUVENILE EPITHELIAL OF MEESMANN	OMIM:122100	abnormal corneal epithelium morphology|no abnormal phenotype detected	MP:0006000|MP:0002169
Chr19	41731744	C	T	999	ENSBTAG00000007794	initiator_codon_variant	KRT20	1	V/M	0.309043	0.289855	0.208333	0.330508	0.1125	0.333333	0.161765	0.409968	0.204918	0.414286	0.446429	0.4375	0.111111	0.1	0.274194	0.296296	15	-	-	-	-
Chr19	41787468	C	T	999	ENSBTAG00000040460	missense_variant	KRT23	136	G/E	0.432954	0.308511	0.375	0.457627	0.375	0.527778	0.588235	0.424437	0.442623	0.469697	0.571429	0.4375	0.232143	0.72	0.548387	0.449074	15	-	-	-	-
Chr19	41820494	A	G	999	ENSBTAG00000020078	missense_variant	KRT39	354	I/T	0.00790167	0	0	0	0	0.0142857	0	0	0	0	0	0.0652174	0	0.06	0.129032	0	4	-	-	-	-
Chr19	41835089	C	T	999	ENSBTAG00000017408	splice_acceptor_variant	KRT40	.	.	0.0368098	0	0	0	0	0.0138889	0	0.114148	0	0	0	0	0	0	0	0.0275229	3	-	-	-	-
Chr19	41836075	C	T	999	ENSBTAG00000017408	missense_variant	KRT40	364	D/N	0.0310009	0.0724638	0	0	0.115385	0	0.0606061	0.0275081	0	0	0	0	0.25	0	0	0.00473934	6	-	-	-	-
Chr19	41841446	A	C	999	ENSBTAG00000017408	missense_variant	KRT40	117	L/W	0.0092511	0	0	0.103448	0	0.0138889	0	0	0	0	0	0	0	0	0	0.0186047	3	-	-	-	-
Chr19	42359129	G	A	999	ENSBTAG00000004903	missense_variant	KRT15	271	R/C	0.359633	0.474265	0.413043	0.711864	0.388889	0.416667	0.25	0.352159	0.204918	0.45	0.285714	0.458333	0.196429	0.5	0.483871	0.194301	15	-	-	-	-
Chr19	42881908	G	A	999	ENSBTAG00000046580	missense_variant	DHX58	458	R/C	0.0123675	0.0143885	0.0416667	0	0.0128205	0.0694444	0	0.00161812	0.00819672	0	0	0.0416667	0.111111	0	0.016129	0.0117925	10	-	-	abnormal interferon secretion|abnormal response to infection|decreased circulating interferon-beta level|decreased interferon-alpha secretion|decreased interferon-beta secretion|decreased interferon-gamma secretion|decreased interleukin-6 secretion|decreased sensitivity to induced morbidity/mortality|decreased susceptibility to viral infection|decreased tumor necrosis factor secretion|enlarged ut…	MP:0008555|MP:0005025|MP:0008576|MP:0008563|MP:0008565|MP:0008567|MP:0008706|MP:0009764|MP:0002410|MP:0008561|MP:0004906|MP:0008577|MP:0008617|MP:0008562|MP:0008564|MP:0009763|MP:0002418|MP:0009791|MP:0006413|MP:0011101|MP:0001144
Chr19	42900899	C	T	999	ENSBTAG00000006982	missense_variant	RAB5C	144	V/M	0.0343721	0.193431	0	0.00862069	0.0428571	0	0.0441176	0	0.00819672	0	0	0	0.0714286	0	0.0862069	0.0026178	8	-	-	decreased mean corpuscular hemoglobin|decreased mean corpuscular volume|embryonic lethality|increased circulating alkaline phosphatase level|increased circulating fructosamine level|increased circulating total protein level|preweaning lethality|preweaning lethality, complete penetrance	MP:0005562|MP:0002591|MP:0008762|MP:0002968|MP:0010087|MP:0005568|MP:0010770|MP:0011100
Chr19	43203272	G	A	999	ENSBTAG00000019218	missense_variant	ATP6V0A1	8	E/K	0.0214724	0	0	0	0	0.0833333	0	0	0	0	0.0357143	0	0	0	0	0.0921659	3	-	-	cardiovascular system phenotype|decreased total body fat amount|embryonic lethality prior to organogenesis|embryonic lethality prior to tooth bud stage|preweaning lethality, complete penetrance	MP:0005385|MP:0010025|MP:0013292|MP:0013293|MP:0011100
Chr19	43291699	G	A	999	ENSBTAG00000020907	missense_variant	PSMC3IP	156	P/L	0.0287865	0.0766423	0	0	0	0	0	0.0472313	0	0	0.0178571	0	0	0	0	0.0305164	4	OVARIAN DYSGENESIS 3; ODG3	OMIM:614324	abnormal male meiosis|abnormal meiosis|abnormal ovary development|absent gametes|absent ovarian follicles|arrest of male meiosis|azoospermia|infertility|testis hypoplasia	MP:0005169|MP:0001930|MP:0003582|MP:0001117|MP:0002777|MP:0008261|MP:0005159|MP:0001924|MP:0001940
Chr19	44310998	G	A	999	ENSBTAG00000017536	missense_variant	MPP3	547	H/Y	0.00175593	0	0	0	0	0	0	0	0	0	0.0714286	0	0	0	0	0	1	-	-	abnormal cerebral cortex morphology|abnormal electroretinogram waveform feature|abnormal mitotic spindle morphology|abnormal neuronal migration|abnormal retinal outer nuclear layer morphology|abnormal retinal outer plexiform layer morphology|abnormal retina morphology|abnormal retina outer limiting membrane morphology|increased mitotic index|retinal degeneration	MP:0000788|MP:0012029|MP:0009760|MP:0006009|MP:0003731|MP:0003732|MP:0001325|MP:0010236|MP:0004760|MP:0001326
Chr19	44358161	G	T	999	ENSBTAG00000007434	missense_variant	CD300LG	99	R/M	0.0214348	0.0642857	0.0416667	0.0677966	0.0125	0.0694444	0	0.0112179	0	0	0	0	0	0	0	0.00921659	7	-	-	increased mean corpuscular volume|no abnormal phenotype detected	MP:0002590|MP:0002169
Chr19	44619734	T	G	999	ENSBTAG00000019658	splice_donor_variant	ASB16	.	.	0.0429584	0.0294118	0	0.059322	0.0384615	0.0416667	0	0.0665584	0.00833333	0	0.0178571	0.0208333	0.0357143	0.06	0.0483871	0.0534884	12	-	-	-	-
Chr19	44819110	G	A	999	ENSBTAG00000038316	missense_variant	GPATCH8	1047	R/W	0.00634633	0	0.0208333	0.00847458	0.0131579	0	0.0606061	0	0.0327869	0	0	0	0	0	0.016129	0	6	-	-	-	-
Chr19	44889366	G	T	999	ENSBTAG00000038316	missense_variant	GPATCH8	35	D/E	0.0495137	0.0392857	0.0208333	0.0508475	0.025	0	0.0147059	0.0885246	0.0166667	0	0.0357143	0	0.0714286	0.02	0.0483871	0.0555556	12	-	-	-	-
Chr19	46644573	G	A	999	ENSBTAG00000017512	missense_variant	MAPT	420	V/I	0.0382166	0.190647	0.0227273	0.0344828	0.0131579	0	0.0588235	0	0	0	0	0	0.296296	0	0	0.00512821	7	FRONTOTEMPORAL DEMENTIA |PICK DISEASE OF BRAIN; LOBAR ATROPHY OF BRAIN; DEMENTIA WITH LOBAR ATROPHY AND NEURONAL CYTOPLASMIC INCLUSIONS |PARKINSON-DEMENTIA SYNDROMESUPRANUCLEAR PALSY PROGRESSIVE 1 ATYPICAL INCLUDED; STEELE-RICHARDSON-OLSZEWSKI SYNDROME ATYPICAL INCLUDED |SUPRANUCLEAR PALSY PROGRESSIVE 1; PSNP1; PSP; STEELE-RICHARDSON-OLSZEWSKI SYNDROME	OMIM:600274|OMIM:172700|OMIM:260540|OMIM:601104	abnormal axonal transport|abnormal axon extension|abnormal axon morphology|abnormal behavior|abnormal dendrite morphology|abnormal dentate gyrus morphology|abnormal dorsal root ganglion morphology|abnormal hippocampus CA1 region morphology|abnormal hippocampus pyramidal cell morphology|abnormal long term object recognition memory|abnormal motor coordination/ balance|abnormal motor learning|abnorm…	MP:0004768|MP:0003651|MP:0005404|MP:0004924|MP:0008143|MP:0000812|MP:0000961|MP:0008263|MP:0009940|MP:0002801|MP:0001516|MP:0002804|MP:0000940|MP:0010097|MP:0002792|MP:0001325|MP:0000968|MP:0000965|MP:0001463|MP:0008428|MP:0005386|MP:0001364|MP:0008486|MP:0002887|MP:0011965|MP:0012306|MP:0008282|MP:0001399|MP:0009454|MP:0009456|MP:0000351|MP:0003960|MP:0010768|MP:0003631|MP:0002169|MP:0001289|MP:…
Chr19	47047998	A	G	999	ENSBTAG00000001621	missense_variant	EFCAB13	63	K/E	0.126098	0.0744681	0.166667	0.152542	0.192308	0.152778	0.102941	0.05	0.057377	0.16129	0.142857	0.0434783	0.142857	0.06	0.0322581	0.288991	15	-	-	-	-
Chr19	47785279	G	A	999	ENSBTAG00000004637	missense_variant	MARCH10	359	S/F	0.582456	0.758993	0.458333	0.669492	0.625	0.527778	0.151515	0.581994	0.360656	0.647059	0.571429	0.895833	0.696429	0.82	0.83871	0.495392	15	-	-	-	-
Chr19	48666228	T	G	999	ENSBTAG00000011834	missense_variant	CCDC47	409	Q/H	0.0919894	0.0428571	0	0	0.0125	0.0138889	0	0.250809	0	0.0151515	0	0.0625	0	0.18	0.177419	0.0163551	9	-	-	abnormal cell physiology|increased fibroblast apoptosis|neonatal lethality, complete penetrance|prenatal lethality, incomplete penetrance	MP:0005621|MP:0013501|MP:0011087|MP:0011101
Chr19	48669361	A	T	73.2	ENSBTAG00000011834	missense_variant	CCDC47	247	I/K	0.00175593	0	0	0	0	0	0	0	0	0.0571429	0	0	0	0	0	0	1	-	-	abnormal cell physiology|increased fibroblast apoptosis|neonatal lethality, complete penetrance|prenatal lethality, incomplete penetrance	MP:0005621|MP:0013501|MP:0011087|MP:0011101
Chr19	48719907	T	A	999	ENSBTAG00000021060	missense_variant	FTSJ3	684	N/I	0.00711744	0	0	0	0.025	0	0	0	0	0.0571429	0	0.0625	0	0	0.0833333	0.00480769	5	-	-	-	-
Chr19	49373874	T	G	999	ENSBTAG00000014002	missense_variant	CEP95	690	F/V	0.00569177	0	0	0	0	0	0	0.0144695	0	0	0	0	0	0.06	0	0.00229358	3	-	-	-	-
Chr19	52187012	G	A	999	ENSBTAG00000019049	missense_variant	AATK	105	R/Q	0.0059415	0	0.0208333	0.00862069	0	0	0	0	0	0.0862069	0	0	0	0	0	0.0128866	4	-	-	abnormal axonal transport|abnormal axon morphology|abnormal neurite morphology|decreased brain size	MP:0004768|MP:0005404|MP:0008415|MP:0000774
Chr19	52727647	G	A	999	ENSBTAG00000015339	missense_variant	ENDOV	29	R/W	0.0517241	0.0179856	0	0	0.0405405	0.0571429	0	0.111475	0	0	0.0535714	0	0.142857	0	0.0806452	0.040201	8	-	-	-	-
Chr19	53044998	G	A	999	ENSBTAG00000015267	missense_variant	SGSH	187	G/R	0.00441306	0	0	0.0762712	0	0.0138889	0	0	0	0	0	0	0	0	0	0	2	MUCOPOLYSACCHARIDOSIS TYPE IIIA	OMIM:252900	abnormal cell morphology|abnormal hair texture|abnormal heart morphology|abnormal heart valve morphology|abnormal kidney morphology|abnormal lysosome morphology|abnormal myocardium layer morphology|abnormal neurocranium morphology|abnormal renal tubule morphology|abnormal vertebrae morphology|circling|corneal opacity|disheveled coat|distended urinary bladder|enlarged liver|enlarged spleen|hydrone…	MP:0000358|MP:0002074|MP:0000266|MP:0000285|MP:0002135|MP:0005058|MP:0005329|MP:0000074|MP:0002703|MP:0000137|MP:0001394|MP:0001314|MP:0001511|MP:0000539|MP:0000599|MP:0000691|MP:0000519|MP:0003631|MP:0002083
Chr19	53110421	A	C	999	ENSBTAG00000016021	missense_variant	GAA	236	S/A	0.00360036	0	0	0	0.0135135	0	0	0	0	0	0	0	0	0.08	0.0483871	0	3	GLYCOGEN STORAGE DISEASE II	OMIM:232300	abnormal gait|abnormal glycogen homeostasis|abnormal heart shape|abnormal impulse conducting system conduction|abnormal lysosome morphology|abnormal muscle fiber morphology|abnormal muscle physiology|abnormal myocardial fiber morphology|abnormal QRS complex|abnormal sarcomere morphology|abnormal skeletal muscle fiber morphology|abnormal Z lines|cardiomyopathy|decreased grip strength|decreased ske…	MP:0001406|MP:0005438|MP:0000277|MP:0003137|MP:0005058|MP:0004087|MP:0002106|MP:0000278|MP:0003898|MP:0004090|MP:0003084|MP:0004091|MP:0005330|MP:0010053|MP:0004819|MP:0002757|MP:0002753|MP:0002754|MP:0000274|MP:0002625|MP:0000276|MP:0000755|MP:0001402|MP:0001405|MP:0006087|MP:0014074|MP:0014071|MP:0010401|MP:0000160|MP:0000747|MP:0002269|MP:0000751|MP:0000748
Chr19	53929141	C	T	999	ENSBTAG00000006280	missense_variant	RBFOX3	39	R/C	0.0351351	0.229927	0	0	0.0294118	0.0294118	0	0	0	0	0	0	0.160714	0	0	0	4	-	-	decreased circulating alkaline phosphatase level|decreased grip strength|decreased thermal nociceptive threshold|increased startle reflex	MP:0002966|MP:0010053|MP:0003998|MP:0001488
Chr19	54359609	G	A	999	ENSBTAG00000000920	missense_variant	DNAH17	2012	R/Q	0.0163488	0.1	0.0625	0	0	0	0	0.00331126	0	0	0	0	0.037037	0	0	0	4	-	-	-	-
Chr19	54367401	C	T	999	ENSBTAG00000000920	missense_variant	DNAH17	2351	P/L	0.00860507	0.0185185	0	0	0	0	0	0	0	0	0	0	0.125	0	0.1	0.00251256	4	-	-	-	-
Chr19	55590602	G	A	999	ENSBTAG00000005104	initiator_codon_variant	MGAT5B	1	S/L	0.00219491	0	0	0	0.0125	0	0.0588235	0	0	0	0	0	0	0	0	0	2	-	-	abnormal bone marrow morphology|abnormal homeostasis|abnormal renal tubule epithelium morphology|astrocytosis|brain inflammation|decreased pre-B cell number|decreased susceptibility to injury|demyelination|enhanced humoral immune response|increased circulating glucose level|increased IgG2b level|increased oligodendrocyte number|seminiferous tubule degeneration	MP:0002397|MP:0001764|MP:0009640|MP:0003354|MP:0001847|MP:0008209|MP:0005166|MP:0000921|MP:0020155|MP:0005559|MP:0008501|MP:0010160|MP:0001154
Chr19	56212636	C	T	999	ENSBTAG00000007906	missense_variant	ZACN	13	G/R	0.0139514	0	0	0.0423729	0	0	0	0.0374593	0	0	0	0.0625	0	0	0	0	3	-	-	-	-
Chr19	56304797	A	T	999	ENSBTAG00000030174	splice_acceptor_variant	ACOX1	.	.	0.0140598	0.00357143	0	0	0	0	0	0.0503247	0	0	0	0	0	0	0	0	2	PEROXISOMAL ACYL-COA OXIDASE DEFICIENCY; STRAIGHT-CHAIN ACYL-COA OXIDASE DEFICIENCY; PSEUDONEONATAL ADRENOLEUKODYSTROPHY	OMIM:264470	abnormal hepatocyte morphology|abnormal liver morphology|abnormal liver physiology|abnormal liver regeneration|abnormal spermatid morphology|abnormal spermatogenesis|decreased body weight|enlarged liver|female infertility|hepatic steatosis|hyperlipidemia|increased circulating alanine transaminase level|increased circulating alkaline phosphatase level|increased hepatocellular carcinoma incidence|i…	MP:0000607|MP:0000598|MP:0000609|MP:0002658|MP:0006380|MP:0001156|MP:0001262|MP:0000599|MP:0001926|MP:0002628|MP:0001548|MP:0002941|MP:0002968|MP:0003331|MP:0010264|MP:0002981|MP:0005536|MP:0001860|MP:0001925|MP:0000603|MP:0001732|MP:0001921|MP:0001127|MP:0001147
Chr19	56871205	C	G	999	ENSBTAG00000016128	missense_variant	GGA3	197	I/M	0.00227894	0	0	0	0	0.0714286	0	0	0	0	0	0	0	0	0	0	1	-	-	abnormal circulating enzyme level|decreased birth weight|hypoglycemia|neonatal lethality, incomplete penetrance|slow postnatal weight gain	MP:0001570|MP:0009674|MP:0000189|MP:0011088|MP:0008489
Chr19	57241071	C	T	999	ENSBTAG00000011389	missense_variant	TMEM104	371	R/H	0.344454	0.558824	0.369565	0.567797	0.192308	0.569444	0.470588	0.260656	0.118644	0.193548	0.428571	0.0625	0.428571	0.0625	0.0645161	0.423267	15	-	-	-	-
Chr19	57248442	G	A	999	ENSBTAG00000011389	missense_variant	TMEM104	107	R/W	0.00317316	0	0.0625	0	0	0	0	0	0	0	0.0185185	0	0	0	0	0.00492611	3	-	-	-	-
Chr19	57266251	C	A	999	ENSBTAG00000011387	missense_variant	NAT9	65	T/N	0.16313	0.467391	0.166667	0.381356	0.0769231	0.111111	0.0441176	0.12701	0	0.0285714	0.0892857	0	0.267857	0.0416667	0.0322581	0.124402	13	-	-	-	-
Chr19	57707304	C	T	999	ENSBTAG00000013959	missense_variant	GPR142	64	R/H	0.00679348	0	0	0	0.0138889	0	0	0.00165017	0	0.0166667	0.166667	0	0	0	0	0	4	-	-	-	-
Chr19	62003523	C	G	999	ENSBTAG00000006937	missense_variant	ABCA10	1433	A/G	0.0190434	0.00364964	0	0	0	0.0285714	0.0147059	0	0	0.09375	0.232143	0	0	0	0	0.0448113	6	-	-	-	-
Chr19	62074814	C	T	999	ENSBTAG00000006921	missense_variant	ABCA6	1063	A/V	0.0122699	0	0	0.00847458	0	0.0694444	0.0147059	0.00160256	0	0	0	0.0625	0	0	0	0.0373832	6	-	-	decreased circulating serum albumin level|decreased circulating total protein level|decreased prepulse inhibition|increased circulating alkaline phosphatase level|increased circulating aspartate transaminase level|increased hematocrit|increased prepulse inhibition	MP:0005419|MP:0005567|MP:0009142|MP:0002968|MP:0005343|MP:0002608|MP:0009141
Chr19	62118786	G	A	999	ENSBTAG00000006896	missense_variant	ABCA9	669	V/M	0.0704668	0.00364964	0.0416667	0.0847458	0.0135135	0	0	0.155844	0	0.15	0.0714286	0.0208333	0.0178571	0	0	0.0710784	10	-	-	-	-
Chr19	63238504	GTAT	GAT	999	ENSBTAG00000001915	frameshift_variant	APOH	147	.	0.00706714	0	0	0.0762712	0	0	0	0.00974026	0	0	0	0	0.0178571	0	0	0	3	-	-	abnormal blood homeostasis|prenatal lethality, incomplete penetrance	MP:0009642|MP:0011101
Chr19	63839488	T	C	999	ENSBTAG00000004746	missense_variant	HELZ	641	M/V	0.563541	0.471631	0.354167	0.279661	0.35	0.416667	0.333333	0.844051	0.377049	0.338235	0.267857	0.326087	0.482143	0.38	0.66129	0.587558	15	-	-	no abnormal phenotype detected	MP:0002169
Chr2	547931	C	T	999	ENSBTAG00000009831	missense_variant	OCA2	459	V/M	0.0205779	0	0	0	0	0	0	0.0693548	0	0	0	0.0416667	0	0	0.016129	0.00230415	4	ALBINISM OCULOCUTANEOUS TYPE II; OCA2; OCULOCUTANEOUS ALBINISM TYPE II; OCULOCUTANEOUS ALBINISM TYROSINASE-POSITIVE; ALBINISM IIALBINISM BROWN OCULOCUTANEOUS INCLUDED; BOCA INCLUDED; BROWN OCULOCUTANEOUS ALBINISM INCLUDED	OMIM:203200	abnormal acrosome morphology|abnormal circulating cholesterol level|abnormal circulating HDL cholesterol level|abnormal coat/hair pigmentation|abnormal ear pigmentation|abnormal eye pigmentation|abnormal eye pigmentation|abnormal fertility/fecundity|abnormal gait|abnormal gametes|abnormal gametogenesis|abnormal glucose homeostasis|abnormal involuntary movement|abnormal lipid homeostasis|abnormal …	MP:0008898|MP:0000180|MP:0000184|MP:0002075|MP:0000015|MP:0001324|MP:0001324|MP:0002161|MP:0001406|MP:0001124|MP:0001929|MP:0002078|MP:0003492|MP:0002118|MP:0001386|MP:0002066|MP:0001516|MP:0010766|MP:0001931|MP:0002089|MP:0001384|MP:0006380|MP:0001156|MP:0008892|MP:0009230|MP:0001932|MP:0008480|MP:0005386|MP:0000111|MP:0005382|MP:0005409|MP:0001265|MP:0001265|MP:0001262|MP:0001262|MP:0005172|MP:…
Chr2	1405691	T	C	999	ENSBTAG00000038318	missense_variant	AMER3	503	I/T	0.0027248	0	0	0	0	0.0588235	0	0	0	0	0	0	0	0	0	0.0025	2	-	-	-	-
Chr2	1644912	T	C	999	ENSBTAG00000015834	missense_variant	ARHGEF4	62	S/P	0.00700525	0	0	0	0.025641	0	0	0.00160772	0	0.0285714	0.0535714	0	0	0	0	0.0137615	5	-	-	abnormal lens morphology|abnormal respiratory quotient|abnormal response to tactile stimuli|abnormal tumor morphology|abnormal tumor vascularization|abnormal vascular endothelial cell migration|abnormal vascular endothelial cell physiology|abnormal vibrissa morphology|cataract|decreased angiogenesis|decreased B cell number|decreased circulating triglyceride level|decreased hemoglobin content|decr…	MP:0001303|MP:0004129|MP:0005316|MP:0003448|MP:0010144|MP:0003544|MP:0004003|MP:0002098|MP:0001304|MP:0005602|MP:0005017|MP:0002644|MP:0002874|MP:0010025|MP:0003447|MP:0002757|MP:0000322|MP:0002168
Chr2	1664357	G	A	999	ENSBTAG00000015834	missense_variant	ARHGEF4	100	R/K	0.0465729	0.00357143	0.0625	0.0508475	0.05	0.0416667	0.0588235	0.0618893	0.131148	0.1	0.0178571	0.0652174	0.0357143	0.04	0.016129	0.0230415	15	-	-	abnormal lens morphology|abnormal respiratory quotient|abnormal response to tactile stimuli|abnormal tumor morphology|abnormal tumor vascularization|abnormal vascular endothelial cell migration|abnormal vascular endothelial cell physiology|abnormal vibrissa morphology|cataract|decreased angiogenesis|decreased B cell number|decreased circulating triglyceride level|decreased hemoglobin content|decr…	MP:0001303|MP:0004129|MP:0005316|MP:0003448|MP:0010144|MP:0003544|MP:0004003|MP:0002098|MP:0001304|MP:0005602|MP:0005017|MP:0002644|MP:0002874|MP:0010025|MP:0003447|MP:0002757|MP:0000322|MP:0002168
Chr2	4394033	G	A	999	ENSBTAG00000006003	missense_variant	SAP130	64	R/Q	0.00307018	0	0	0	0	0	0	0	0	0	0	0	0	0.02	0.0967742	0	2	-	-	abnormal respiratory quotient|decreased alpha-beta T cell number|decreased leukocyte cell number|decreased NK T cell number|decreased T cell number|embryonic lethality|increased food intake|increased respiratory quotient|no abnormal phenotype detected|preweaning lethality|preweaning lethality, complete penetrance	MP:0004129|MP:0012765|MP:0000221|MP:0008040|MP:0005018|MP:0008762|MP:0011939|MP:0010378|MP:0002169|MP:0010770|MP:0011100
Chr2	5813146	C	T	999	ENSBTAG00000007719	missense_variant	MFSD6	472	V/M	0.00352734	0	0	0	0	0	0	0	0.0655738	0	0	0	0	0	0	0	1	-	-	-	-
Chr2	5867984	G	A	999	ENSBTAG00000007584	missense_variant	INPP1	400	T/M	0.218805	0.196429	0.104167	0.0932203	0.175	0.214286	0.0147059	0.252412	0.360656	0	0.0535714	0.229167	0.0892857	0.42	0.145161	0.28271	14	-	-	decreased susceptibility to bacterial infection	MP:0002411
Chr2	6216138	C	T	999	ENSBTAG00000011808	stop_gained	MSTN	204	Q/*	0.00218914	0	0	0	0.05	0	0	0	0	0	0	0	0	0	0	0	1	MUSCLE HYPERTROPHY; MSLHP	OMIM:614160	abnormal body composition|abnormal circulating tumor necrosis factor level|abnormal enzyme/coenzyme level|abnormal femur morphology|abnormal gluconeogenesis|abnormal glucose homeostasis|abnormal heart left ventricle morphology|abnormal lipid level|abnormal muscle morphology|abnormal muscle physiology|abnormal myocardium layer morphology|abnormal postnatal growth/weight/body size|abnormal skeletal…	MP:0005451|MP:0008552|MP:0005319|MP:0000559|MP:0003383|MP:0002078|MP:0003921|MP:0001547|MP:0002108|MP:0002106|MP:0005329|MP:0002089|MP:0003084|MP:0000759|MP:0004627|MP:0005385|MP:0004893|MP:0001262|MP:0005179|MP:0005560|MP:0002727|MP:0005668|MP:0002644|MP:0008554|MP:0009289|MP:0002834|MP:0009293|MP:0003918|MP:0003402|MP:0009301|MP:0005459|MP:0009305|MP:0009400|MP:0004819|MP:0002310|MP:0010025|MP:…
Chr2	11593577	C	A	999	ENSBTAG00000026122	missense_variant	ZNF804A	1008	V/F	0.0221319	0.0037037	0.0208333	0.110169	0.0263158	0.0142857	0	0	0	0	0.0892857	0	0	0.04	0.0322581	0.05	9	-	-	-	-
Chr2	11596220	C	A	999	ENSBTAG00000026122	missense_variant	ZNF804A	127	G/C	0.0157895	0	0.0416667	0.0254237	0.0125	0	0	0.0225806	0	0	0.0178571	0	0	0.06	0.016129	0.0251142	8	-	-	-	-
Chr2	14698777	G	A	999	ENSBTAG00000000937	missense_variant	SSFA2	804	P/L	0.00787402	0	0	0	0	0	0	0	0	0	0.107143	0	0	0	0	0.0276498	2	-	-	abnormal adipocyte glucose uptake|abnormal circulating hormone level|abnormal glucose homeostasis|decreased body weight|decreased brown adipose tissue mass|decreased circulating glucose level|decreased circulating insulin level|decreased circulating insulin-like growth factor I level|decreased circulating leptin level|decreased circulating thyroxine level|decreased circulating triiodothyronine le…	MP:0004185|MP:0005418|MP:0002078|MP:0001262|MP:0014169|MP:0005560|MP:0002727|MP:0004701|MP:0005668|MP:0005478|MP:0005479|MP:0009289|MP:0009269|MP:0009356|MP:0008844|MP:0005659|MP:0002310|MP:0005318|MP:0005381|MP:0005376|MP:0001399|MP:0005292|MP:0004892|MP:0008965|MP:0011939|MP:0002891|MP:0008489
Chr2	15026229	G	A	999	ENSBTAG00000009257	missense_variant	CERKL	2	G/D	0.315513	0.178571	0.1875	0.20339	0.1625	0.333333	0.397059	0.317742	0.795082	0.166667	0.464286	0.543478	0.25	0.2	0.0967742	0.385845	15	RETINITIS PIGMENTOSA 26; RP26	OMIM:608380	abnormal eye electrophysiology|abnormal retinal apoptosis	MP:0005551|MP:0006072
Chr2	15673883	A	C	999	ENSBTAG00000043956	missense_variant	UBE2E3	127	V/G	0.0157343	0.0035461	0	0.0254237	0	0.0138889	0	0.0192926	0	0	0	0	0	0.06	0	0.0365297	6	-	-	-	-
Chr2	17084690	A	C	999	ENSBTAG00000003120	missense_variant	ZNF385B	12	E/D	0.181299	0.285714	0.270833	0.237288	0.175	0.166667	0.333333	0.0951613	0.316667	0.128571	0.0714286	0.108696	0.446429	0.4	0.354839	0.0852535	15	-	-	-	-
Chr2	17730565	T	A	999	ENSBTAG00000001861	missense_variant	SESTD1	393	M/K	0.026362	0.0428571	0.0208333	0	0	0	0	0.0675241	0	0	0	0	0	0	0.0322581	0	4	-	-	abnormal colon morphology|abnormal embryo development|abnormal genital tubercle morphology|abnormal neural tube morphology|absent anus|absent urinary bladder|curly tail|hydronephrosis|neonatal lethality, complete penetrance|short tail|spina bifida	MP:0000495|MP:0001672|MP:0011771|MP:0002151|MP:0008999|MP:0009252|MP:0003051|MP:0000519|MP:0011087|MP:0000592|MP:0003054
Chr2	17993671	A	T	999	ENSBTAG00000027875	splice_acceptor_variant	CCDC141	.	.	0.0101232	0	0	0.194915	0	0	0	0	0	0	0	0	0	0	0	0	1	-	-	-	-
Chr2	18010224	G	A	999	ENSBTAG00000027875	missense_variant	CCDC141	1431	V/I	0.00440141	0	0.0208333	0	0	0	0.0735294	0.00323625	0	0	0	0	0	0	0	0	3	-	-	-	-
Chr2	18425120	A	G	999	ENSBTAG00000033254	missense_variant	DFNB59	278	Y/H	0.0853765	0.0035461	0	0.0423729	0.0375	0.0277778	0	0.225806	0	0.030303	0.0535714	0	0	0	0	0.0890411	8	DEAFNESS AUTOSOMAL RECESSIVE 59; DFNB59	OMIM:610220	abnormal auditory brainstem response waveform shape|behavior/neurological phenotype|circling|decreased startle reflex|hearing/vestibular/ear phenotype|impaired swimming|increased or absent threshold for auditory brainstem response|nervous system phenotype	MP:0011966|MP:0005386|MP:0001394|MP:0001489|MP:0005377|MP:0001522|MP:0011967|MP:0003631
Chr2	22401307	C	T	999	ENSBTAG00000012966	missense_variant	SCRN3	412	E/K	0.0271216	0.0035461	0.0208333	0.0169492	0.025	0.0694444	0	0.00322581	0	0.0151515	0.0178571	0.0208333	0.0178571	0	0	0.0913242	11	-	-	-	-
Chr2	24094062	C	G	999	ENSBTAG00000016836	missense_variant	PDK1	284	K/N	0.00263158	0	0	0	0	0	0.0882353	0	0	0	0	0	0	0	0	0	1	-	-	increased circulating cholesterol level	MP:0005178
Chr2	24154221	G	A	999	ENSBTAG00000017266	missense_variant	ITGA6	578	R/C	0.0069869	0	0	0	0	0	0.0147059	0.00160772	0	0	0.25	0	0	0	0	0	3	EPIDERMOLYSIS BULLOSA JUNCTIONALIS WITH PYLORIC ATRESIA; EPIDERMOLYSIS BULLOSA JUNCTIONAL WITH PYLORIC ATRESIA; JUNCTIONAL EPIDERMOLYSIS BULLOSA WITH PYLORIC ATRESIA; JEB-PA; EPIDERMYLOSIS BULLOSA JUNCTIONAL WITH PYLORIC ATRESIA AND APLASIACUTIS CONGENITA; EB-PA-ACC; CARMI SYNDROME; APLASIA CUTIS CONGENITA WITH GASTROINTESTINAL ATRESIA	OMIM:226730	abnormal axon morphology|abnormal basement membrane morphology|abnormal brain morphology|abnormal cerebral cortex morphology|abnormal lymph node morphology|abnormal mouth morphology|abnormal myelination|abnormal neuronal migration|abnormal retinal nerve fiber layer morphology|abnormal Schwann cell physiology|abnormal sciatic nerve morphology|abnormal skin condition|abnormal T cell physiology|abno…	MP:0005404|MP:0004272|MP:0002152|MP:0000788|MP:0002339|MP:0000452|MP:0000920|MP:0006009|MP:0006303|MP:0011904|MP:0002651|MP:0001191|MP:0002444|MP:0010144|MP:0002699|MP:0005405|MP:0001208|MP:0011731|MP:0005018|MP:0008442|MP:0005377|MP:0010050|MP:0005601|MP:0011730|MP:0003721|MP:0010768|MP:0011089
Chr2	25134955	C	A	999	ENSBTAG00000016430	missense_variant	METTL8	48	S/Y	0.182296	0.0177305	0.145833	0.135593	0.2125	0.319444	0.0882353	0.247588	0.208333	0.121212	0.178571	0.0217391	0.0357143	0	0.0322581	0.284404	14	-	-	-	-
Chr2	25973445	C	T	999	ENSBTAG00000003626	missense_variant	MYO3B	1104	R/Q	0.0061296	0	0	0	0.025	0	0	0	0	0.030303	0.0714286	0	0	0	0	0.0114679	4	-	-	-	-
Chr2	26006204	T	C	999	ENSBTAG00000003626	missense_variant	MYO3B	960	N/S	0.0131349	0.0539568	0.0208333	0	0	0	0	0	0	0	0	0	0.0357143	0.12	0.0322581	0.00458716	6	-	-	-	-
Chr2	26591404	T	C	999	ENSBTAG00000026008	missense_variant	METTL5	177	I/T	0.102542	0	0.0208333	0	0	0.0138889	0	0.333871	0.0327869	0	0	0.152174	0	0.1	0.0967742	0.00456621	8	-	-	-	-
Chr2	26666217	G	C	999	ENSBTAG00000001090	missense_variant	CCDC173	12	G/R	0.0372727	0.0037037	0	0.135593	0	0.0428571	0	0.00653595	0.225	0.0576923	0.185185	0.0208333	0.0178571	0.1	0	0.0121951	11	-	-	-	-
Chr2	26696969	T	C	999	ENSBTAG00000027789	splice_acceptor_variant	PPIG	.	.	0.010582	0.0214286	0	0	0.05	0.0138889	0	0.00162866	0.0163934	0	0	0	0.107143	0.04	0	0	7	-	-	-	-
Chr2	26699920	TTCTCTCTCTCTCTCTCTCTC	TTCTCTCTCTCTCTCTCTC	999	ENSBTAG00000027789	frameshift_variant	PPIG	303-309	.	0.107584	0.110714	0.0833333	0.101695	0.0897436	0.111111	0.117647	0.117742	0.139344	0.0166667	0.125	0.0652174	0.0740741	0.16	0.16129	0.0917431	15	-	-	-	-
Chr2	27280488	G	A	999	ENSBTAG00000004241	missense_variant	G6PC2	79	R/W	0.00219684	0	0	0	0	0	0	0.00161812	0	0	0	0.0652174	0	0	0.016129	0	3	-	-	abnormal CD4-positive, alpha-beta T cell physiology|abnormal CD8-positive, alpha beta T cell morphology|abnormal CD8-positive, alpha-beta T cell physiology|abnormal immune tolerance|behavior/neurological phenotype|decreased circulating glucose level|decreased circulating triglyceride level|decreased interferon-gamma secretion|decreased T cell proliferation|endocrine/exocrine gland phenotype|immun…	MP:0005463|MP:0005010|MP:0004392|MP:0005000|MP:0005386|MP:0005560|MP:0002644|MP:0008567|MP:0005095|MP:0005379|MP:0005387|MP:0002869|MP:0004803|MP:0004031|MP:0005389
Chr2	27326638	A	C	999	ENSBTAG00000010362	missense_variant	NOSTRIN	336	F/C	0.00262238	0	0	0.0508475	0	0	0	0	0	0	0	0	0	0	0	0	1	-	-	abnormal induced retinal neovascularization|abnormal retinal vasculature morphology|abnormal vascular endothelial cell physiology|decreased angiogenesis	MP:0009660|MP:0002792|MP:0004003|MP:0005602
Chr2	29089126	A	C	999	ENSBTAG00000017743	missense_variant	XIRP2	3154	V/G	0.0930641	0.0714286	0.0833333	0.0677966	0.05	0.0285714	0.235294	0.124183	0	0.1	0	0.104167	0.142857	0.22	0.0806452	0.086758	13	-	-	abnormal cardiovascular system physiology|abnormal heart left ventricle morphology|abnormal heart right ventricle morphology|abnormal heart shape|abnormal intercalated disc morphology|abnormal myocardial fiber morphology|abnormal response/metabolism to endogenous compounds|abnormal trabecula carnea morphology|cardiac hypertrophy|cardiovascular system phenotype|decreased birth weight|decreased bod…	MP:0001544|MP:0003921|MP:0003920|MP:0000277|MP:0006267|MP:0000278|MP:0003638|MP:0004067|MP:0001625|MP:0005385|MP:0009674|MP:0001262|MP:0004011|MP:0002834|MP:0003402|MP:0002190|MP:0004564|MP:0001402|MP:0003222|MP:0002833|MP:0010420|MP:0002169|MP:0003717|MP:0001732|MP:0011085|MP:0008489|MP:0004565|MP:0010640
Chr2	29095397	T	G	999	ENSBTAG00000017743	missense_variant	XIRP2	1089	T/P	0.0450132	0.0425532	0	0.0423729	0.0125	0.0416667	0.0147059	0.0704918	0.0166667	0.0151515	0	0.0434783	0.0357143	0	0.0322581	0.0625	12	-	-	abnormal cardiovascular system physiology|abnormal heart left ventricle morphology|abnormal heart right ventricle morphology|abnormal heart shape|abnormal intercalated disc morphology|abnormal myocardial fiber morphology|abnormal response/metabolism to endogenous compounds|abnormal trabecula carnea morphology|cardiac hypertrophy|cardiovascular system phenotype|decreased birth weight|decreased bod…	MP:0001544|MP:0003921|MP:0003920|MP:0000277|MP:0006267|MP:0000278|MP:0003638|MP:0004067|MP:0001625|MP:0005385|MP:0009674|MP:0001262|MP:0004011|MP:0002834|MP:0003402|MP:0002190|MP:0004564|MP:0001402|MP:0003222|MP:0002833|MP:0010420|MP:0002169|MP:0003717|MP:0001732|MP:0011085|MP:0008489|MP:0004565|MP:0010640
Chr2	29131795	C	A	999	ENSBTAG00000017743	missense_variant	XIRP2	12	D/Y	0.0211827	0	0.0217391	0.00847458	0.0921053	0.0694444	0.0606061	0.0113269	0	0	0	0	0	0	0	0.0414747	7	-	-	abnormal cardiovascular system physiology|abnormal heart left ventricle morphology|abnormal heart right ventricle morphology|abnormal heart shape|abnormal intercalated disc morphology|abnormal myocardial fiber morphology|abnormal response/metabolism to endogenous compounds|abnormal trabecula carnea morphology|cardiac hypertrophy|cardiovascular system phenotype|decreased birth weight|decreased bod…	MP:0001544|MP:0003921|MP:0003920|MP:0000277|MP:0006267|MP:0000278|MP:0003638|MP:0004067|MP:0001625|MP:0005385|MP:0009674|MP:0001262|MP:0004011|MP:0002834|MP:0003402|MP:0002190|MP:0004564|MP:0001402|MP:0003222|MP:0002833|MP:0010420|MP:0002169|MP:0003717|MP:0001732|MP:0011085|MP:0008489|MP:0004565|MP:0010640
Chr2	29937217	C	A	999	ENSBTAG00000019137	missense_variant	SCN7A	136	S/Y	0.00439367	0.0035461	0.0208333	0	0.025641	0	0	0	0	0.0757576	0	0	0	0	0	0.00230415	5	-	-	abnormal taste sensitivity	MP:0001986
Chr2	29938364	T	C	999	ENSBTAG00000019137	missense_variant	SCN7A	174	Y/H	0.316389	0.160714	0.395833	0.271186	0.2125	0.361111	0.411765	0.412903	0.532787	0.181818	0.642857	0.108696	0.0535714	0.32	0.241935	0.289954	15	-	-	abnormal taste sensitivity	MP:0001986
Chr2	29988040	C	A	999	ENSBTAG00000019137	missense_variant	SCN7A	1214	A/D	0.858648	0.705674	0.833333	0.940678	0.925	0.791667	0.75	0.84202	0.909836	0.893939	0.875	0.979167	0.767857	0.82	0.919355	0.958716	15	-	-	abnormal taste sensitivity	MP:0001986
Chr2	29993579	C	A	999	ENSBTAG00000019137	missense_variant	SCN7A	1374	L/I	0.0171504	0	0	0.0169492	0.075	0	0.0588235	0.0129032	0	0.030303	0	0.166667	0	0.04	0.016129	0.0115207	9	-	-	abnormal taste sensitivity	MP:0001986
Chr2	34325751	GT	GTT	999	ENSBTAG00000008140	splice_donor_variant	FAP	.	.	0.155919	0.0179856	0.125	0.152542	0.2	0.0972222	0.264706	0.264706	0.133333	0.125	0.0714286	0.208333	0.0535714	0.06	0.0967742	0.125	15	-	-	no abnormal phenotype detected	MP:0002169
Chr2	36393903	G	A	999	ENSBTAG00000032515	missense_variant	PLA2R1	124	G/S	0.00524934	0.0107143	0.0208333	0	0	0	0	0	0	0	0	0	0.125	0	0	0	3	-	-	decreased susceptibility to endotoxin shock	MP:0008734
Chr2	36393991	C	T	999	ENSBTAG00000032515	missense_variant	PLA2R1	153	S/F	0.0849387	0.0531915	0.0625	0.0338983	0.125	0.0416667	0.279412	0.0546624	0.106557	0.0285714	0.0535714	0.195652	0.232143	0.06	0.0967742	0.106481	15	-	-	decreased susceptibility to endotoxin shock	MP:0008734
Chr2	36416456	G	A	999	ENSBTAG00000032515	stop_gained	PLA2R1	341	W/*	0.00743657	0	0.0208333	0	0	0	0.147059	0	0	0.0151515	0	0	0	0	0	0.00688073	4	-	-	decreased susceptibility to endotoxin shock	MP:0008734
Chr2	36679401	A	G	999	ENSBTAG00000038195	missense_variant	CD302	214	N/D	0.00877963	0	0	0	0	0.0138889	0	0	0	0	0.107143	0	0	0	0	0.0275229	3	-	-	-	-
Chr2	37020633	G	A	999	ENSBTAG00000020654	missense_variant	BAZ2B	18	E/K	0.00395431	0.00714286	0.0208333	0	0	0	0	0	0	0	0	0	0.107143	0	0	0	3	-	-	-	-
Chr2	37038469	C	T	999	ENSBTAG00000020654	missense_variant	BAZ2B	361	R/W	0.0408612	0.0035461	0	0	0	0.0138889	0.0147059	0.140777	0	0	0	0	0	0.06	0	0	5	-	-	-	-
Chr2	37593383	T	G	999	ENSBTAG00000032481	missense_variant	DAPL1	106	K/N	0.276903	0.400709	0.416667	0.228814	0.3	0.375	0.470588	0.227419	0.418033	0.357143	0.285714	0.326087	0.464286	0.16	0.419355	0.112385	15	-	-	-	-
Chr2	41791856	A	C	999	ENSBTAG00000005562	missense_variant	GALNT13	554	L/R	0.0266842	0.187943	0.0625	0	0	0	0	0	0	0.0285714	0	0	0.0178571	0	0	0	4	-	-	no abnormal phenotype detected	MP:0002169
Chr2	44772122	A	G	999	ENSBTAG00000021020	missense_variant	RIF1	1729	C/R	0.00219106	0	0.0208333	0	0	0	0	0	0	0	0	0	0	0.08	0	0	2	-	-	abnormal class switch recombination|abnormal DNA repair|abnormal double-strand DNA break repair|abnormal epigenetic regulation of gene expression|abnormal mitosis|decreased cell proliferation|decreased IgA level|decreased IgG1 level|decreased IgG2b level|decreased IgG3 level|decreased IgG level|embryonic growth retardation|embryonic lethality, complete penetrance|embryonic lethality during organo…	MP:0004816|MP:0008058|MP:0010948|MP:0012167|MP:0004046|MP:0000352|MP:0001807|MP:0008495|MP:0008497|MP:0008498|MP:0001805|MP:0003984|MP:0011092|MP:0011108|MP:0005387|MP:0004227|MP:0002412|MP:0002169|MP:0001732|MP:0011086|MP:0011100|MP:0011110|MP:0001921
Chr2	44857195	C	A	999	ENSBTAG00000007239	missense_variant	TNFAIP6	170	G/V	0.0879265	0.287234	0.166667	0.0169492	0.0125	0.0416667	0.0294118	0.102564	0	0.0588235	0	0.26087	0.0357143	0.16	0.0483871	0.0114679	13	-	-	absent cumulus expansion|decreased airway responsiveness|decreased inflammatory response|decreased ovulation rate|female infertility|impaired fertilization	MP:0009374|MP:0002335|MP:0001876|MP:0003355|MP:0001926|MP:0000242
Chr2	47416805	G	T	999	ENSBTAG00000018125	missense_variant	KIF5C	44	S/R	0.506999	0.268116	0.4375	0.559322	0.675	0.638889	0.132353	0.633013	0.368852	0.514286	0.660714	0.5	0.392857	0.38	0.258065	0.573394	15	CORTICAL DYSPLASIA COMPLEX WITH OTHER BRAIN MALFORMATIONS 2; CDCBM2	OMIM:615282	abnormal vesicle-mediated transport|decreased brain size|decreased motor neuron number|increased sensory neuron number|no abnormal phenotype detected	MP:0008546|MP:0000774|MP:0000939|MP:0006006|MP:0002169
Chr2	47825313	A	C	999	ENSBTAG00000019592	missense_variant	MBD5	1344	F/L	0.00175131	0	0	0	0	0	0	0	0	0	0.0714286	0	0	0	0	0	1	MENTAL RETARDATION AUTOSOMAL DOMINANT 1; MRD1CHROMOSOME 2Q23.1 DELETION SYNDROME INCLUDED	OMIM:156200	abnormal behavior|abnormal glucose homeostasis|abnormal learning/memory/conditioning|abnormal lip morphology|abnormal motor capabilities/coordination/movement|abnormal nasal bone morphology|abnormal neurite morphology|abnormal response to novel object|abnormal social investigation|behavior/neurological phenotype|cachexia|decreased abdominal adipose tissue amount|decreased body size|decreased body…	MP:0004924|MP:0002078|MP:0002063|MP:0003769|MP:0002066|MP:0000102|MP:0008415|MP:0003461|MP:0001360|MP:0005386|MP:0005150|MP:0008853|MP:0001265|MP:0001262|MP:0005560|MP:0005120|MP:0002727|MP:0004701|MP:0009283|MP:0010053|MP:0005136|MP:0003402|MP:0008844|MP:0000189|MP:0001405|MP:0005292|MP:0002176|MP:0001441|MP:0002626|MP:0002891|MP:0010771|MP:0011090|MP:0001732|MP:0011085|MP:0010507|MP:0002764|MP:…
Chr2	48348517	G	A	999	ENSBTAG00000015291	missense_variant	ORC4	131	S/N	0.00792952	0.0283688	0.0416667	0	0.0125	0	0.0147059	0	0	0	0	0	0.107143	0	0	0	5	MEIER-GORLIN SYNDROME 2; MGORS2	OMIM:613800	abnormal locomotor activation|increased grip strength	MP:0003313|MP:0010052
Chr2	53884444	C	T	999	ENSBTAG00000032277	missense_variant	KYNU	244	G/S	0.148684	0.195035	0.0416667	0.0169492	0.075	0.263889	0.264706	0.3	0.00819672	0.0606061	0	0	0.160714	0.32	0.0806452	0.0138249	13	%236800 HYDROXYKYNURENINURIA; XANTHURENIC ACIDURIA; KYNURENINASE DEFICIENCY	OMIM:236800	-	-
Chr2	60091692	G	C	999	ENSBTAG00000044055	missense_variant	THSD7B	857	S/R	0.0424322	0	0	0.0254237	0	0.0138889	0.0147059	0.0608974	0	0	0	0	0	0	0	0.115207	5	-	-	-	-
Chr2	61785903	C	G	999	ENSBTAG00000009949	missense_variant	DARS	438	L/V	0.932954	0.996454	0.916667	0.991525	0.95	0.833333	0.588235	0.950321	1	0.969697	0.892857	1	0.928571	0.92	0.951613	0.888889	15	HYPOMYELINATION WITH BRAINSTEM AND SPINAL CORD INVOLVEMENT AND LEGSPASTICITY; HBSL; ASPARTYL-TRNA SYNTHETASE DEFICIENCY	OMIM:615281	-	-
Chr2	62335237	G	T	999	ENSBTAG00000026842	missense_variant	ZRANB3	204	D/Y	0.0360598	0.0035461	0.0208333	0	0.025641	0.0555556	0	0.00324675	0.377049	0	0	0	0.0357143	0.06	0.0483871	0.0412844	10	-	-	-	-
Chr2	62631319	C	T	999	ENSBTAG00000014409	missense_variant	MAP3K19	443	S/F	0.0140598	0.0035461	0	0.00847458	0.125	0	0	0.0226537	0.00819672	0.0625	0	0	0	0	0	0	6	-	-	-	-
Chr2	62631511	G	A	999	ENSBTAG00000014409	missense_variant	MAP3K19	507	R/Q	0.0389667	0	0.0208333	0.00847458	0.0128205	0	0.0588235	0.00482315	0.0163934	0	0	0.195652	0.0178571	0.12	0.0483871	0.127854	11	-	-	-	-
Chr2	62631523	T	C	999	ENSBTAG00000014409	missense_variant	MAP3K19	511	L/P	0.105702	0.3	0.166667	0.0508475	0.025	0.0972222	0.132353	0.0225806	0.0163934	0.19697	0.125	0	0.125	0.02	0.0645161	0.142202	14	-	-	-	-
Chr2	62632485	C	T	999	ENSBTAG00000014409	missense_variant	MAP3K19	832	R/C	0.0223292	0	0	0.0508475	0.05	0	0	0.033871	0.0491803	0.0428571	0	0.108696	0	0	0	0.00458716	7	-	-	-	-
Chr2	62632798	T	G	999	ENSBTAG00000014409	missense_variant	MAP3K19	936	I/S	0.0393701	0	0	0	0	0	0	0.141026	0.00819672	0	0	0	0	0	0	0	2	-	-	-	-
Chr2	62636603	G	A	999	ENSBTAG00000014409	missense_variant	MAP3K19	1067	G/R	0.00437828	0	0	0	0	0	0	0.00160772	0	0	0	0.1875	0	0	0	0	2	-	-	-	-
Chr2	62692935	A	C	999	ENSBTAG00000008039	missense_variant	ACMSD	328	L/W	0.0858896	0.107143	0.0208333	0	0	0	0	0.229032	0	0.030303	0	0	0.160714	0.06	0	0.0114679	7	-	-	-	-
Chr2	73530639	G	A	999	ENSBTAG00000019781	missense_variant	CLASP1	1098	R/W	0.00352113	0.0109489	0.0625	0	0.0131579	0	0	0	0	0	0	0	0	0	0	0	3	-	-	-	-
Chr2	73805552	T	A	999	ENSBTAG00000019387	stop_gained	NIFK	290	R/*	0.0288967	0.205674	0	0	0	0	0	0	0	0	0	0	0.0892857	0	0	0	2	-	-	-	-
Chr2	73808670	C	G	999	ENSBTAG00000019387	missense_variant	NIFK	97	D/H	0.0165939	0	0	0	0	0	0	0.0576923	0	0	0	0.0416667	0	0	0	0	2	-	-	-	-
Chr2	76900070	T	G	999	ENSBTAG00000031898	missense_variant	CNTNAP5	409	L/R	0.00701754	0	0	0	0.05	0	0.0294118	0.00160772	0	0	0	0	0	0.14	0.0322581	0	5	-	-	-	-
Chr2	84888907	C	T	999	ENSBTAG00000016784	missense_variant	DNAH7	1874	R/Q	0.0438596	0.0673759	0.0625	0.0932203	0.0375	0.0555556	0	0.00321543	0.245902	0.030303	0.0357143	0	0.0925926	0.02	0.0806452	0.0253456	13	-	-	-	-
Chr2	85248812	G	A	999	ENSBTAG00000020696	missense_variant	HECW2	630	T/M	0.0137047	0	0.0416667	0	0	0.0972222	0	0	0	0	0	0	0	0	0	0.0516432	3	-	-	preweaning lethality, incomplete penetrance	MP:0011110
Chr2	85263552	C	A	999	ENSBTAG00000020696	missense_variant	HECW2	228	Q/H	0.00305677	0.00357143	0	0	0	0	0	0	0	0	0	0.108696	0	0	0	0	2	-	-	preweaning lethality, incomplete penetrance	MP:0011110
Chr2	89496381	G	C	111	ENSBTAG00000031579	splice_acceptor_variant	SGOL2	.	.	0.00618375	0	0.0217391	0	0.05	0.0142857	0	0	0	0.03125	0	0	0	0	0	0.0138249	5	-	-	-	-
Chr2	89806859	A	T	999	ENSBTAG00000026812	missense_variant	AOX2	336	K/M	0.00439367	0	0	0	0	0	0	0	0	0.0147059	0	0	0	0.1	0.0645161	0	3	-	-	-	-
Chr2	89856909	G	A	999	ENSBTAG00000026812	splice_donor_variant	AOX2	.	.	0.0319056	0.171429	0.0833333	0.00847458	0	0.0138889	0	0.00160256	0	0.0454545	0	0	0.125	0.02	0.016129	0.00913242	10	-	-	-	-
Chr2	89957942	G	A	999	ENSBTAG00000018282	missense_variant	NIF3L1	295	V/M	0.00788091	0.0464286	0	0	0	0	0	0	0	0	0	0	0.0185185	0.06	0	0.00228311	4	-	-	-	-
Chr2	90363603	T	A	999	ENSBTAG00000014933	missense_variant	TRAK2	359	D/V	0.0271216	0	0.0208333	0.110169	0	0.0972222	0	0.00160772	0	0.0142857	0.185185	0	0	0.04	0	0.0573394	8	-	-	-	-
Chr2	90464442	A	C	999	ENSBTAG00000017436	missense_variant	ALS2CR11	1643	F/C	0.0791776	0.141844	0.125	0.059322	0.1125	0.0555556	0.0882353	0	0.0409836	0.0757576	0.160714	0.326087	0.125	0.26	0.193548	0.0707763	14	-	-	-	-
Chr2	90681841	G	A	999	ENSBTAG00000007395	missense_variant	ALS2	1051	A/V	0.00568182	0	0	0	0	0	0	0	0.106557	0	0	0	0	0	0	0	1	AMYOTROPHIC LATERAL SCLEROSIS 2 JUVENILE; ALS2; ALS JUVENILE; ALSJ |PRIMARY LATERAL SCLEROSIS JUVENILE |SPASTIC PARALYSIS INFANTILE-ONSET ASCENDING; IAHSP	OMIM:205100|OMIM:606353|OMIM:607225	abnormal action potential|abnormal axonal transport|abnormal axon morphology|abnormal corticospinal tract morphology|abnormal motor learning|abnormal motor neuron innervation pattern|abnormal motor neuron morphology|abnormal neuromuscular synapse morphology|abnormal neuron morphology|abnormal physical strength|abnormal Purkinje cell morphology|abnormal skeletal muscle fiber morphology|abnormal sk…	MP:0005402|MP:0004768|MP:0005404|MP:0002878|MP:0002804|MP:0000940|MP:0000937|MP:0001053|MP:0002882|MP:0004262|MP:0000877|MP:0003084|MP:0009409|MP:0003993|MP:0003354|MP:0005405|MP:0005386|MP:0009404|MP:0006082|MP:0001417|MP:0000939|MP:0000880|MP:0001402|MP:0001405|MP:0001363|MP:0001260|MP:0008873|MP:0009766|MP:0003631|MP:0002229|MP:0009413
Chr2	91658889	T	C	999	ENSBTAG00000016000	missense_variant	CARF	85	V/A	0.0218531	0	0.0833333	0.110169	0.0625	0.0277778	0.161765	0	0.00819672	0	0.0357143	0.152174	0	0	0	0.00456621	9	-	-	abnormal object recognition memory|abnormal short term object recognition memory|abnormal spatial reference memory|impaired contextual conditioning behavior|prolonged PQ interval	MP:0001458|MP:0002800|MP:0008414|MP:0009454|MP:0011953
Chr2	92027498	C	A	999	ENSBTAG00000011017	missense_variant	ABI2	179	P/Q	0.0092511	0	0	0	0	0	0	0	0.172131	0	0	0	0	0	0	0	1	-	-	abnormal cerebral cortex morphology|abnormal cerebral cortex pyramidal cell morphology|abnormal contextual conditioning behavior|abnormal corpus callosum morphology|abnormal dentate gyrus morphology|abnormal hippocampus CA1 region morphology|abnormal hippocampus morphology|abnormal hippocampus pyramidal cell layer|abnormal hippocampus pyramidal cell morphology|abnormal lens capsule morphology|abn…	MP:0000788|MP:0009969|MP:0001469|MP:0000780|MP:0000812|MP:0008263|MP:0000807|MP:0008284|MP:0009940|MP:0003236|MP:0005545|MP:0001303|MP:0002579|MP:0001297
Chr2	93858360	C	T	999	ENSBTAG00000010293	missense_variant	PARD3B	3	T/M	0.0799825	0.0070922	0.104167	0.00847458	0.0625	0.0416667	0.205882	0.139423	0	0.136364	0.0892857	0.0625	0.214286	0	0	0.0776256	12	-	-	abnormal behavior|abnormal heart left ventricle morphology|hyperactivity	MP:0004924|MP:0003921|MP:0001399
Chr2	93872844	C	T	999	ENSBTAG00000010293	missense_variant	PARD3B	120	R/C	0.0687391	0.0978261	0.0416667	0.00847458	0.0897436	0.111111	0.0294118	0.00160772	0.00819672	0.1	0.107143	0	0.0714286	0.06	0.0645161	0.171233	14	-	-	abnormal behavior|abnormal heart left ventricle morphology|hyperactivity	MP:0004924|MP:0003921|MP:0001399
Chr2	95041752	C	T	999	ENSBTAG00000031166	missense_variant	ZDBF2	56	P/L	0.0048119	0.00357143	0	0.0508475	0	0	0	0	0	0	0	0.0833333	0	0	0	0	3	-	-	-	-
Chr2	95047906	C	T	999	ENSBTAG00000031166	missense_variant	ZDBF2	861	S/F	0.00526316	0	0	0.0932203	0	0	0	0	0	0	0	0	0	0	0	0	1	-	-	-	-
Chr2	95387817	G	A	999	ENSBTAG00000046454	missense_variant	DYTN	386	P/L	0.00350877	0.0035461	0	0.0508475	0	0	0	0	0	0	0	0	0.0178571	0	0	0	3	-	-	-	-
Chr2	95411105	T	C	999	ENSBTAG00000046454	missense_variant	DYTN	283	D/G	0.0446976	0.0755396	0.0833333	0.0169492	0.05	0.0277778	0.191176	0.0192308	0	0.257143	0	0.108696	0.0714286	0.1	0.0645161	0.00925926	13	-	-	-	-
Chr2	95493088	A	G	999	ENSBTAG00000016192	missense_variant	MDH1B	20	L/P	0.00350877	0	0	0.0677966	0	0	0	0	0	0	0	0	0	0	0	0	1	-	-	-	-
Chr2	97026505	G	C	999	ENSBTAG00000002177	missense_variant	PIKFYVE	1072	G/A	0.0035057	0	0	0	0.1	0	0	0	0	0	0	0	0	0	0	0	1	CORNEAL FLECK DYSTROPHY	OMIM:121850	abnormal adipocyte glucose uptake|abnormal atrium myocardium morphology|abnormal blastocoele morphology|abnormal blastocyst morphology|abnormal brain morphology|abnormal brainstem morphology|abnormal cell morphology|abnormal cerebellum deep nucleus morphology|abnormal circulating enzyme level|abnormal DNA replication|abnormal dorsal root ganglion morphology|abnormal embryonic/fetal subventricular…	MP:0004185|MP:0010493|MP:0004963|MP:0004957|MP:0002152|MP:0005277|MP:0000358|MP:0009979|MP:0001570|MP:0008057|MP:0000961|MP:0004274|MP:0000479|MP:0000266|MP:0002718|MP:0001547|MP:0001392|MP:0000897|MP:0004130|MP:0002882|MP:0000848|MP:0010899|MP:0002703|MP:0008109|MP:0000955|MP:0000689|MP:0006064|MP:0000703|MP:0005028|MP:0010499|MP:0011186|MP:0012028|MP:0002663|MP:0008025|MP:0009703|MP:0001262|MP:…
[truncated: 1,399 more rows]
